# Supplementary material for: A high-resolution linkage map for comparative genome analysis and QTL fine mapping in Asian seabass, Lates calcarifer
Source: BMC Genomics. 2011 Apr 2;12:174. doi: 10.1186/1471-2164-12-174 (PMC3088568; doi:10.1186/1471-2164-12-174)
Supplement: Additional file 1 — 790 DNA markers mapped to the second generation linkage map of Asian seabass. [file 1471-2164-12-174-S1.XLS]

## Sheet: SupplementaryTable-1
Additional Table 1. 790 DNA markers mapped to the second generation linkage map of Asian seabass
Final order	Linkage group	Locus	Relative position (cM)			Genbank Accession	Motif	Primer (5’-3’, forward)	Primer (5’-3’, reverse)	PCR Tm	PCR Product Length
			Average	female map	male map
1	LG1	Lca102	0	0	0	DQ290014	(CAA)10	CAGACCAGGGGATAATCAGACTCAG	GGACCAGGATCAGGATCAGATGT	55	118-133
2	LG1	Lca559	0	0	0	HQ233655	(CA)20	ATGCTGTGCGACCTTCATCCACTA	TGCACCCTGACGGTTTGTTCTAAC	55	327
3	LG1	Lca582	0	0	0	HQ233656	(CA)10	CTTGGCTCCACAATGTTGGCTAAT	GATGGCAGCGCTCGTATCTGG	55	350
4	LG1	Lca318	2.2	1.1	3.2	DQ290175	(TG)18	TCCCACCCCAGTCCAGAAA	TACCAGAGCCTGAAACACAGTAGG	55	244-310
5	LG1	Lca491	3.8	1.1	6.5	HQ233657	(CA)12	TGCAGGACACTTAGCACAGTGATT	CCAGGTTTCCTCCCTGTCTCC	55	162
6	LG1	Lca1031	7	7.6	6.5	HQ233658	(TG)19	AAGACGGCTTTAAAAACACATTCA	TCGCTCTCAGATGATCTATTGTCC	55	229
7	LG1	Lca1003	7	10.4	6.5	HQ233659	(CA)14(TA)2 (CA)5	ACACTTGGCCTCAGGATTCTGTA	GCCCACCATAGCCCATCATA	53	255
8	LG1	Lca641	7	10.4	6.5	HQ233660	(CA)9	GTGGGAGGGGCAGGTGAATCT	GATCCCAGCAGAGCAAACATTAGG	55	161
9	LG1	Lca148	13.5	13.1	14	DQ290048	(TG)16	GGGGGTCTGATCTGAACAAT	TTTTGCAAGCATGAAAGACAG	55	143-175
10	LG1	Lca111	24.9	22.1	26.1	DQ290021	(CAA)6	CCACTTCATGCTGTGTTGTTAATAAAG	CAAAACGCTCAATCCATAGATAAATAC	55	210-216
11	LG1	LcaTe0413	32.8	31	34.8	HQ233661	(ACAG)5(AC)11	TGAAGATGGGCAGGAAACTACTCT	GAGCTGCAGGTCAGATGAGACTAA	55	189-193
12	LG1	Lca184	33.5	32.1	34.8	DQ290075	(GA)14	CGTTTGTTGACCGGAGTCCTAC	GGGGCCGTATGCGTCTTG	55	130-160
13	LG1	Lca910	34.1	33.2	34.8	HQ233662	(TG)10	AAAATTGAGCCAGGGGTGTGC	AAGGCGGAGTCTCTGGGTGAAG	55.7	342
14	LG1	LcaTe0567	36.8	37.5	35.9	HQ233663	(AC)13	ACTAACACGCAGATCAAAAGAACA	CCTGGTGTCAAGTCATTGTCATAG	55	263-273
15	LG1	LcaB003	38.4	39.6	36.4	EU072356	(gt)14	CCTCATACTTGCATCAACATAATA	ATCAAAACCGGCTTCATCT	55	113
16	LG1	LcaB030	38.4	39.6	37	EU072367	(ca)27	TTCTCCCCGTGCCCCTTTGTA	AGCCCACTCCCCTGAGATGAGC	55	158
17	LG1	Lca710	45.4	51.7	39.1	DQ431151	(CAA)7	TCAAAATGTCTGCTGTCTGTAAG	CAAACTGCTGGTGGATTCTAA	55	212-216
18	LG1	LcaTe0059	47.3	53.8	40.7	HQ233664	(ATCT)5	GAGCGCATTGACTTTGATACTGAA	ATGGCTTAAGGCAGAGGGAGAT	55	250
19	LG1	Lca550	49.2	56	42.3	HQ233665	(CA)10	CGCTACGGCGTGTGACTGC	TCCCTTCTCTGCCTTTGGTGTG	55	295
20	LG1	Lca324	50.8	58.1	43.4	DQ431150	(CT)30	CATGTGTTGCATTAGAAACCATCA	CAGCCCGACACAGTAGTAGTCACT	55	237-255
21	LG1	LcaTe0307	54	63.5	44.5	HQ233666	(ATCT)15(GTCT)5gat(TGTC)5	GCGCCAAGGCACAAGGTAAT	CACGCGGGGATGAGTAATGAG	55	296-316
22	LG1	LcaTe0087	54	63.5	44.5	HQ233667	(ATCT)6	TCTGCCACTCCATTGTCTTTA	TTTCCATTGTGCACTGTTGTAT	55	164
23	LG1	LcaTe0173	54	66.9	44.5	HQ233668	(GATA)11	ATGGGCAGTAATTCGTCACC	GATTGGCTTCAGGACAGGTCTA	55	248
24	LG1	Lca185	59.4	70.2	48.8	DQ290076	(CA)6(GA)19	TTCGCCTGTTTGCAAATACATTAG	ACACCCAGCATGGCTTCCTAT	55	175-215
25	LG1	LcaTe0355	59.4	71	48.8	HQ233669	(TCTA)7	TTAAACCCCTTAGAGCATCTGTGG	AGCTGCATGGGAAGAACATTAGAC	55	261-272
26	LG1	LcaTe0172	59.4	71	48.8	HQ233670	(ATCT)15(GTCT)10	AGCGCCAAGGCACAAGGTAAT	ACGCGGGGATGAGTAATGAGG	55	300
27	LG1	LcaTe0010	59.4	71.7	48.8	HQ233671	(TATC)10	ATTCAGTGTCGCTTCAAGTTT	GCATTTACAGCAGCATTATTTAT	55	206
28	LG1	LcaTe0246	59.4	72.5	48.8	HQ233672	(ATCT)10	ATCCCAAAAGCATTATTA	CAGGGATGATTTAAGTAA	55	208
29	LG1	LcaTe0179	59.4	73.2	48.8	HQ233673	(ATCT)14	ATCCCAAAAGCATTATTATT	ATTCAGGATCGGGATTAT	55	296
30	LG1	LcaE95	59.4	73.9	48.8	HQ233674	(TG)11	CCCGGGATATCGTCGACTAAAGTA	CTGTTTGCAGGTCTAAGGCACTGA	53.5	219
31	LG1	Lca156	59.4	73.9	48.8	DQ290055	(CA)12	CTCCCTCTTTTCCCTCCTTCC	TCACTATGCCATCTCACTGATTCC	55	310-336
32	LG1	Lca404	59.4	73.9	48.8	DQ431153	(CA)14	ATATGGCTAATCCCTGGTTGGTG	GGAATTACGGCTCATAGGACTGTT	55	165-173
33	LG1	Lca709	59.4	73.9	48.8	DQ431152	(TTG)7	TTATCAAACTGCTGGTGGATTC	CATCGTTTCATGTCAAAATGTCT	55	228-232
34	LG1	LcaTe0560	66.5	74.7	57.4	HQ233675	(GTTCT)13	CTATGGCACTTTCTCTGAGGTAGC	TGTGCTTAGGGCCAGACAGAGAT	55	336-366
35	LG1	LcaTe0167	79.9	75.8	87.1	HQ233676	(ATCT)10	AACGTGGAGATGGCAGGTAGG	CTCCCCAGCACAGACATCCA	55	160
36	LG1	LcaTe0301	79.9	75.8	87.1	HQ233677	(TAGA)15	CACCCCGGAGTCTTCTGGA	GGAGATGGCAGGTAGGCATTAG	55	428-456
37	LG1	LcaTe0503	84.7	77.9	114	HQ233678	(CTGT)7	AGAGGGAGTTTCTTCATCTACTGC	AACAGGGTTTAATGAGACACGAT	55	392-417
38	LG1	Lca270	94.9	91.1	118.2	DQ290142	(TG)16	AGTGCTGGACGTCTCCTCCTCTG	TCCTGCTCCACCTGCCTTTTAGTA	55	272-286
39	LG1	LcaTe0382	94.9	130.3	118.2	HQ233679	(GACA)5	CAGAGGCGAGTAGCAGGGTAAA	GTGTTCAGGTCCGTCTGCTCTC	55	283-295
40	LG1	Lca704	94.9	130.3	118.2	DQ431149	(AAC)7	ACTTCAGCCTCTGCTCTGTCTG	TCTGGGCAACAATGGAACAT	55	282-286
41	LG1	LcaTe0475	106.4	169.4	129	HQ233680	(TG)9	ATCCGAGGAGGAGTTACAATGACA	TGTTCCGTGGGTTTTTAAGAGATT	55	370-372
42	LG1	Lca840	162.3	208.6	167.6	DQ431154	(GACA)5	AAGCACTTCCTCCACGCACTCA	CAACGGGGCGAGGACTTAGC	55	234-238
43	LG1	LcaTe0306	167.6	212.8	171.9	HQ233681	(AC)21	CACACCCAGTCATGTTTCCATCAC	ATGACATGCCACAAAGGTCTCCAC	55	276-288
44	LG1	LcaTe0242	168.8	217.1	173	HQ233682	(CTAT)7(CTGT)6	CCATTTGGCTCCATTGAACT	TGCTTCGGCTGTGATTTACTAC	55	52.2
45	LG1	LcaTe0070	170	221.3	174.1	HQ233683	(TATC)6	ACCAGCAATATCAGACAGAATAGA	CTCGCCAGGCCAAATCAC	55	156
46	LG1	LcaB160	176.7	225.6	179.1	EU072406	(gt)13	CTTCATCCAGCCCAGTGACAG	GAATGGCCAGCTAAAACATCAAC	55	307
47	LG1	LcaB201	189.1	225.6	192.2	EU072412	(tc)16	ATTGCACCAGTCCCGAATGAG	GCAGCGTGCTTGTGGAAAAA	55	210
48	LG1	LcaTe0251	236.7	225.6	239.8	HQ233684	(ATCT)9	CAGGCAGAGCTGGTTTGT	TAAAGCGTTATCACTTAATCAGT	55	136
49	LG2	LcaE169	0	0	0	HQ233685	(TG)17	ATCCCAGCGCACAGCAGTG	GAGGGCCATCTCCGCTCAAG	57	182
50	LG2	Lca919	8.6	0	8.6	HQ233686	(CA)12	CAGGGCCTCATACACACATGT	GAGCCCTGGTTTCTTTACTGC	54.2	336
51	LG2	LcaTe0311	8.6	0	8.6	HQ233687	(GA)10	CTGACTCCCTCTTTCATTTATTCA	TAACTGGATGCAAGGTTTTCTCT	55	119-121
52	LG2	Lca342	8.6	0	8.6	DQ290189	(TG)9	GAAGCGTGCTGGTGATGTCAAGAG	CTGGCCTGCCTTCATCTGTGAGT	55	169-187
53	LG2	LcaTe0174	8.6	0	8.6	HQ233688	(TATC)8	CGTGCTTCCTCCAAATAAATGTA	GACCCCAGTAAAGGAGAGCAGT	55	179
54	LG2	LcaTe0354	10.3	3.2	8.6	HQ233689	(TAGA)8	AGGGGTTACATGCAAAATAAGTGG	ACAACGTGCTTCCTCCAAATAAAT	55	339-343
55	LG2	LcaTe0360	15.2	13	8.6	HQ233690	(GATG)7	AAAGCTACAGGACGGTCCATTACA	CTGTCTACTGGCAGCATTGGTTTC	55	193-203
56	LG2	LcaM14	15.8	14.1	8.6	AY551287	(GT)9	CAGGCTGGAGTTGGTAATGATGAG	GTGGCAAGGAAAATGGCAAACTA	55	234-246
57	LG2	Lca182	18.4	19.5	8.6	DQ290150	(TG)18	ATTTTTGAAGATGTGCCTAATA	CCGAGAAAAGGTTGTTCAC	55	216-250
58	LG2	Lca282	19.5	19.5	10.7	DQ290150	(TG)18	ATTTTTGAAGATGTGCCTAATA	GTTCATCTTAATCGCATTTGT	55	188-224
59	LG2	LcaTe0595	21.7	21.7	12.9	HQ233691	(GT)9	ACAGGGGTTGACCCAGAGTTGA	GCGTGCGCAGCTTGTGAAT	55	345-352
60	LG2	Lca287	24.4	27	12.9	DQ290155	(TC)24	TAATGTTTGGGTATCCGTGTCC	TGACCGAATGAGCTGTTGATAAT	55	184-212
61	LG2	LcaTe0520	27.5	32.4	13.4	HQ233692	(AC)9	GAACCCAGTGGGAATCAGACATAC	TCTAACGGCTCAGGATCACAGAT	55	282-288
62	LG2	Lca276	28.7	34.6	14	DQ290147	(GA)16	GCTGGCATGGCATAACACTTCTTA	GATGCCATGCCAAAGGAAAAAC	55	229-245
63	LG2	Lca243	30.9	37.8	15.1	DQ290122	(CA)8CCA	AGGAGAGGAGGGCTGGAGTC	AAGGCCTGTTTGTGGGTTCA	54.1	187
64	LG2	Lca568	34.1	44.3	15.1	HQ233693	(GA)21	CGTTAGCGTTTGCAAGAATCTCT	ACACAACCCCACACGCTCTATT	55	323
65	LG2	Lca250	34.6	45.4	15.1	DQ290127	(TG)10	GCGGATGTATTATGGCAGCAGA	CCCGTGTGGAAGCGAGTTAC	55	254-272
66	LG2	Lca964	37.3	50.8	15.1	HQ233694	(TA)5(CA)4CG(CA)11(TA)6	AATTGTGCTGTGCGGAGAGT	ACAAATACAAAAGTGACAATAATACA	47.8	143
67	LG2	Lca140	38.4	52.9	15.1	DQ290042	(CA)14	TTCCCCATTTCCTGTCTTTCTGT	GTGTGCACGTGCATGCTTCTAT	55	346-372
68	LG2	Lca535	38.4	52.9	15.1	HQ233695	(TG)18	AACTACGCTGCAGATACAACAAC	CTGCTGCTCTGTCCTTCTCAT	55	204
69	LG2	LcaTe0359	41.1	56.2	17.2	HQ233696	(GTCT)7	AGGCTCAGACTGGATGTTACCAAC	TAATGGCAGCCACATACAGGATG	55	299-325
70	LG2	LcaTe0138	42.7	57.2	19.4	HQ233697	(CA)10	ATGGCCCAGGAGGAAGATGA	TTTACTGCCAACCATACTCACTGC	55	186
71	LG2	Lcassrm13-7	43.8	58.3	20.4	HQ233698	(TG)17	GCGGCACTCTGAAACCGAAACA	GGCTGTGGTGATCAGTGCGTAAGA	55	262
72	LG2	Lca562	44.9	60.5	21.5	HQ233699	(TG)16	GGACCTAAGCGAGCTAACAGACG	GAGGTAACAGGCCAAGATGTGCT	55	358
73	LG2	Lca418	48.1	62.7	24.7	DQ431148	(TG)28	AAATTGCCCCCAGGTCTGC	TCCTCAATCAGCCACAACTGCT	55	216-249
74	LG2	Lca480	50.3	66	25.8	HQ233700	((TG)2TC)4(TG)10	CGCAGCTCAAAGATCTTCAGAGG	TGCTCGGAGTCAAACCCTGTCT	55	198
75	LG2	Lca524	51.3	68.1	25.8	HQ233701	(TC)14TGTC(TG)9	AGGCGTATTACAGGTGATGTGG	GCAGGCCTGTTTTCCTATGC	55	200
76	LG2	Lca064	52.4	70.3	25.8	AY998856	(AC)21	AGGCATATGCACCTCACAAGAGTG	CCCACGGTTTATTTATCTGTCATTATC	55	254-290
77	LG2	LcaTe0401	52.4	71.6	25.8	HQ233702	(ACAG)5	AGTGCCAAATGAGAGCAACTGTAA	GTCCCTCACAATGAAATCAAGGAG	55	195-199
78	LG2	LcaTe0553	53.4	72.9	26.9	HQ233703	(TC)7	CTCCCCTCCAGCAAAGAACATC	GAGAAAGGCCGACAGAAAATGG	55	178-180
79	LG2	Lca065	54.4	74.3	28	AY998857	(GACA)6	TGGCATCTTGGTCACAGCTCAGTTA	GTCAGAATTAATTTTCCCTGCCCTACAG	55	463-495
80	LG2	LcaTe0265	54.4	75.6	28	HQ233704	(AGAT)11	GTGGCAGCAGGCTTTCA	AGGTCACTGGCTCTTGTTATTT	55	245
81	LG2	Lca259	54.4	75.6	28	DQ290133	(TC)13	GGAGCCTGGTCCTCTTGACAGTG	ATGTGGGAGGGCGAAGTATTGACT	55	290-354
82	LG2	LcaE92	54.4	75.6	28	HQ233705	(CA)16	TCGCCCTGACCAGAGATAAG	CAAATGTAAGATGGACTGATGTG	55	226
83	LG2	LcaTe0447	55.4	77	29.1	HQ233706	(AGAT)16	TACAGCTCCTGCCCTCCTCAA	GAAGTTTTGGCTGCAACAGTGC	55	273-304
84	LG2	Lca356	55.4	77	29.1	DQ290199	(GA)11	AATAAATGGCGGCTGGTGTTAGAT	CAGCGTCAAATATCGGTTGTCATC	55	326-348
85	LG2	Lca061	55.4	77	29.1	AY998853	(GACA)7	GGGCCCAGTCAAGTCCCAGTA	AGCAGTGCAGGAGCAGCAGTG	55	306-322
86	LG2	Lca371	61.3	78.3	35.5	DQ290210	(CA)10	GGGCCGGTGATCAGAGACG	GGCAGATCCACATGGACGAGTG	55	378-392
87	LG2	LcaTe0533	64	84.7	38.4	HQ337090	(TG)10	CAGCCAAAGAATGATTAAAAGTGA	AGGCCTTATGACCAAGTCTGAGTA	55	334-336
88	LG2	LcaE186	75.7	91	50.8	HQ337091	(CA)7	AGGGCCTTCATCGTGCCAACT	CCGGGGATCAAAGGCGAATAA	56.1	186
89	LG2	Lca354	76.5	91	53.7	DQ290197	(CA)18	CAAAAGCCTGACATTGCCACAG	CTCTCCGTTCACAGCTCTTTCACT	55	147-187
90	LG2	LcaTe0212	76.5	91	53.7	HQ337092	(AGAT)6	ACCACAGCTCCATTTACATTACAT	CAAGGGCCACCAGTCAAAG	55	281
91	LG2	LcaTe0080	77	91	54.8	HQ337093	(AGAT)15	ATGGCATGTGAGACCGTGAAATA	CAGCGCAGTGATCCTAATGTAATG	55	335
92	LG2	Lca702	80.7	91	62.1	DQ431146	(AAC)5	CAGTTAGCAGCAACAGC	GTCTAATCTGGGCAGGAACG	55	333-339
93	LG2	Lca352	81.4	91	63.6	DQ431147	(CA)15	ATCTCATGAGCCAATGCTATTT	ACTGGCTGTATTCAAACATCTGT	55	258-274
94	LG2	LcaTe0605	81.4	91	63.6	HQ337094	(CA)12	GTGCTATGGGTTCAGCTGTGTCTC	GCGGATGGTGATAATCAAAGAGG	55	342-352
95	LG2	Lca825	82.1	91	64.6	DQ431145	(TG)5CG(TGTC)4	AAACACATGCATGGTAGCCTGAGG	GTTGTGCTGCTGCCGCTGAG	55	105-111
96	LG2	LcaE142	82.4	91	65.7	HQ337095	(CA)15	GGCAGCTCCCAATTAAGTTGCTAA	CCCCCTGCTACTTTCTTTATGTCT	54.2	185
97	LG2	LcaB128	97.5	91	99.9	EU072400	(gt)16	AGTCGGCCTGTGCAATAAGAT	CAGCAGTTTGGGAATAATGACATA	55	262
98	LG3	Lca1508	0	0	0	HQ233707	(TG)4TT(TG)5	TTGACCCCCTGTGTCCTTATTATG	GCAGGAGCTTAAAGCAGGAAACTG	55.3	303
99	LG3	LcaTe0045	2.2	2.2	60.6	HQ233708	(AC)19	TTTGGCCAGTGTAGCTTTAGAA	GAGAAACATAGCAGGGACAACT	55	145
100	LG3	Lca610	2.2	2.2	60.6	HQ233709	(TG)14	TAGAGTTAGGGGAAAGCATTGG	GAGCGTTGACACATATAGAACACA	55	190
101	LG3	Lca226	45.1	37	99.4	DQ290108	(TC)17A(CA)8	TTGGGTTCTGGAAAAATGTGTT	CACCTTCCAGGCAAAAGAGAC	55	182-238
102	LG3	LcaTe0387	45.1	37	99.4	HQ233710	(TCTG)6	GCACCCAGGGCCATCTATG	CTCCAGACGCAGCTCCTCTC	55	227-231
103	LG3	LcaB002	50.9	42.4	138.2	EU072355	(gt)10	TTGGCTGTATTCCTCCTGTCTTGT	TTGGCTCTTTACGCTCAATACTCA	55	182
104	LG3	Lca914	50.9	42.4	138.2	HQ233711	GT(TG)9	AGATGGGAAATGGGAGGAAAAG	TGTGGCCCATAAATAATCAAGAAT	52.9	264
105	LG3	Lca921	50.9	42.4	138.2	HQ233712	(CA)9	AAGGGAACATTTGCCAGAACAGA	CCCACAGCCAAAGGTAGCACA	57.5	346
106	LG3	Lca108	52.3	42.9	140.4	DQ290019	(CAA)7	TTCAGGGCAGAACCCAGTTTAT	TTTCCCACAGTGTCACATCTTCAT	55	350-371
107	LG3	Lca386	52.3	42.9	140.4	DQ290216	(CA)14	AATGGCCATAATTAGGGGTGAATG	TTAGTGCCGCCAAATTACCTCAG	55	93-111
108	LG3	Lca423	52.3	43.5	140.4	DQ290223	(TG)9	GGGGTCCCTTTTAAACCTTCCT	CAAATCTGATCTTGCCCTAACATC	55	208-210
109	LG3	LcaTe0380	52.3	43.5	140.4	HQ233713	(CA)7t(AC)9	ATAACCCAGGGTGAGCTGTTGTG	TCAAGATGGCTTCTGGGTTCCT	55	206-216
110	LG3	Lca1485	52.3	43.5	140.4	HQ233714	(TAT)8TATT	AGCTTTGCAATTTTGACCAGAGTA	TCTATCCCCCATACAATACAAATG	46.9	123
111	LG3	LcaTe0486	59.9	44.5	154.8	HQ233715	(AG)7(AGAA)11	ACCTCAGGGGTTTTGGACCAC	CGGGCAGACAAATGCACTAATG	55	320-347
112	LG3	LcaTe0541	61	45.6	155.8	HQ233716	(GACA)5cacact(CA)14	TGCATTATGTGTATAGGCGTGGAC	GTTAATTAGCCTGGCTCTGATTGG	55	151-182
113	LG3	Lca994	61	46.1	155.8	HQ233717	(TC)5(AC)14	ATGCAGGTTTGACTTGTGAAATCA	AGTCCGCTCCTCCATCTCTATTC	52.4	215
114	LG3	Lca245	63.1	46.7	159.1	DQ290124	(CA)17	TGGCCACCAGTGAATGTGTAGG	CAGAGTGACCCCTGATGAAGGAGT	55	158-176
115	LG3	Lca483	65.8	48.8	162.3	HQ233718	(CA)18	ACAGTTTTTGTTTTTATTCTATCA	CACCAGCTAACATTACCTACTGT	55	158
116	LG3	Lca241	66.4	49.9	162.3	DQ290120	(TG)13	CAGCTGCTGTCAGTCTTTGTCTC	CTGTTTGGAGGCCAGCAGTC	55	176-216
117	LG3	Lca196	66.4	49.9	162.3	DQ290085	(TC)31	CTAGACTACATTCAGCCCAACACT	GGGAATGCTACTTAATCAGACAAT	55	232-266
118	LG3	Lca556	66.4	49.9	162.3	HQ233719	(CA)14	ACCTGGGTCACCACAAAACTTG	TAGCCTGCATGAGCCTACACATTG	55	193
119	LG3	Lca504	66.4	49.9	162.3	HQ233720	(CA)14	GGGAGGCCAGGCTTGGTAT	GTCCTGGCTCCTTCCTCTCACT	55	143
120	LG3	Lca222	66.4	49.9	162.3	DQ290106	(CA)11	TGAGGCCAAACCCAGTGTG	CCATTTACGCAAAGAGGAACG	55	276-336
121	LG3	LcaTe0391	66.9	49.9	163.4	HQ337096	(AG)10	GACAAGGGAGGGAGGAAACAGAG	TTTCCCACGATCAATCAACAACAT	55	229-233
122	LG3	Lca152	66.9	49.9	163.4	DQ290051	(TG)10	CCTGCGGAAGATTACTAGGAGTTT	TCGTCCCACGTATTAGAAAGAATG	55	168-174
123	LG3	Lca359	67.8	49.9	170.1	DQ290200	(GA)10	TCTCCCAGAGGTCTCCTACAG	CTCTCACACGCACACTTCTC	55	79-85
124	LG3	Lca137	81.3	65.5	176.7	DQ290039	(TG)17	CGCCTTAAATCTCTACGCTCTGG	TCGCATGCTGTAATTAAGGTGGTA	55	238-274
125	LG3	Lca154	104.9	85.1	204.8	DQ290053	(TG)8	AAGCGTCTCTGCAGTAAAAAGATA	AAAACAGGGCTATAGATCCAGAAT	55	144-154
126	LG3	LcaE236	129.2	101.7	237.1	HQ337097	(CA)9	TTCGCAGAATAAACACCAAACAG	GAGGGAGGAGGACAGAAGTGG	53.5	163
127	LG3	Lca085	132.4	102.3	244.4	AY998872	(GT)10	AGCACAGCAAAATATTCAGTGTTCAGA	ACCCTTTGACCTGCCACCATC	55	300-396
128	LG3	Lca261	132.4	102.8	244.4	DQ290135	(CA)27	CACAGACACCCGTTGATGATG	AGGCACAGGAAACACAGGAAG	55	187-225
129	LG4	Lca965	0	0	0	HQ233721	(CA)3TA(CA)6	GTTCAGGTGCTCAGTCCAAATC	CAGCCAGGTGAAGGTGTGAA	53.3	338
130	LG4	LcaTe0196	25.7	0	25.7	HQ233722	(TAGA)6	AGGGTTCACTTACTTTCTCCACTA	TACAGGGTTTATTAGGCCACAGAG	55	333
131	LG4	Lca168	26.8	1.1	26.8	DQ290064	(CA)12	ATGGGAGGTGAGTTGTCCTATGTG	AGACCGTTGTGGCTTACCTTGTC	55	210-220
132	LG4	LcaTe0537	30.7	8.7	26.8	HQ233723	(TG)15	AACAGGGGCTACAGCACTGGAC	CTCTCCTCCTCAGCTCTGCTCTTC	55	326-404
133	LG4	LcaTe0312	30.7	8.7	26.8	HQ233724	(CA)7	CTGATCTCAAGCCAGCAAGTAAC	CTATGTTTGGGACTGCCTGATT	55	182-184
134	LG4	Lca179	31.8	10.8	26.8	DQ290071	(CA)11	TCTCGGTCAGCTTCTCGTTTAGAC	GAGAACACAGGAGGTGGAGAACC	55	212-234
135	LG4	Lca481	33.4	13	27.9	HQ233725	(CA)7TG(CA)5	GGTGCAGCGTTTGACTTGTCT	AATCCCCCTTCCCATCTCC	55	236
136	LG4	LcaTe0211	34.7	15.1	28.4	HQ233726	GATA14	TTCGGAAAATTGTGACTCAGATA	CAGGTAGCAGGGGGTTATTCT	55	273
137	LG4	Lca295	37.9	20.5	29	DQ290161	(TC)8	TTGGCTGCCAGATTTGGAGAA	AAGGGCAGGGTGATGTCATACTTT	55	195-235
138	LG4	Lca202	39	21.6	30	DQ290089	(TG)15	GTGTGGCCAGTTTGCTGAGC	CAATTTGGGCCATTTTGTCTATCT	55	205-245
139	LG4	LcaTe0075	42.7	28.1	31.1	HQ233727	ATCT7	CATGCCTTCAACCCTTTATCTT	TCTGTGGTATGCAAAAGGTTGTT	55	149
140	LG4	Lca634	43.3	29.2	31.1	HQ233728	(TC)18	CCTGTTCCCCCGACTTAGAGA	AGGGTTCAGGGGACATTACATTA	55	364
141	LG4	Lca416	43.8	29.2	32.2	DQ431144	(CA)12	ACGGCTGTTAAGATAGTTCAG	TTTATAACCGCAAAATCAATAG	55	166-172
142	LG4	LcaTe0170	46.5	33.5	33.3	HQ233729	(AGAT)15	GGGGCAGTGACCTTATTTGTA	GGAGCTACGCAGATGGAAACTA	55	295
143	LG4	LcaTe0163	46.5	33.5	33.3	HQ233730	(ATAG)8	ATGCCACAGCTACCTTTATCTCC	CGGCCCCGTACAACCAT	55	294
144	LG4	Lca215	48.7	37.8	33.3	DQ290102	(CA)16	TTTATGCTTTTCCGTTCACCACAC	ACCTAACCGTCCCAGGCTTTTT	55	381-415
145	LG4	Lca171	49.2	38.9	33.3	DQ290065	(TG)13	ATTGCGTTACCAAGAGGTGAA	TGTCTTTGAAGGCTGAAAACTG	55	294-336
146	LG4	Lca1502	50.3	41	33.3	HQ233731	(AGG)6agaaggacgaag	AGCCGAAATTGAAATGGCAGTA	TTTCAGCCCTTCCTTTGCTACA	55.8	291
147	LG4	Lca361	51.4	43.2	33.3	DQ290202	(TG)10	CATCTGAGCCGCTGCGTCAT	ACCCCCACTCCCTTTTTCATCTC	55	295-363
148	LG4	Lca327	58.9	48.6	42.9	DQ431143	(TTG)9	CCTCTGGGCTGCGGTGCTCTC	ACGCGCTTTTCAGGGCAGATACAA	55	377-389
149	LG4	LcaTe0210	59.5	48.6	44.3	HQ233732	GTCT7ATCT14	GTGGCCTGAAAACTGTGTCTG	GTTGCTTAGTTTTTATGTGGTGAGAT	55	203
150	LG4	LcaTe0076	64.9	50.7	53	HQ233733	(AGAT)5	AACAGACCCCACCATTCAGC	TGGGAACTTTAAACACGAACAGA	55	200
151	LG4	LcaTe0386	66.5	50.7	56.2	HQ233734	(GT)9gc(GT)13	AGGGCTGCCAGAGACAGGTC	CACATCGCTATTCATCTCTACACT	55	114-126
152	LG5	Lca478	0	0	0	HQ233735	(CA)9	AGTCGCGTGAATATGTCGTCATC	GCCGAATTCACTATTAGCACTCC	55	322
153	LG5	Lca272	22.3	20.4	24.3	DQ290144	(GA)15	CATCGCCCTGAGCAGCCATTG	TGTGAGGGCCGTGGACTTGACA	55	314-336
154	LG5	LcaE200	24.6	23.6	27.1	HQ233736	(GT)3g(CA)9	TGAGCCGGGGAAGAATTTTACATA	AATCGCCTGCTCAGGAACTGC	56.3	170
155	LG5	Lca304	32.8	35.7	29.9	DQ290168	(CA)18	CACATGCCTTTCACACTCACTGC	TTCCAGCGAGAGGCTTCCTATG	55	196-214
156	LG5	LcaTe0181	41	44.4	37.5	HQ233737	(TCTA)15	GGGGAGGCACTGATACACC	ATCACTCCTCCCGAATACCAT	55	201
157	LG5	I-FABPa	43.1	45.5	39.1	HQ233738	SNP	AGCCCACCCTCGCACTCCTG	TTTGCGTCCACACCTTCGTAGTTG	55	511
158	LG5	LcaTe0044	43.1	46.2	40.7	HQ233739	(ATAG)14	TCTCCCTTACAATTTCCTATCCA	CACAGCCATCGTAACCTTTTT	55	177
159	LG5	MB	47.9	46.9	48.4	HQ233740	SNP	ACGGAGAACCCAGAGACCCAGAT	AGAGACCTTTATTGGCAGTATGTGA	55	827
160	LG5	Lca583	48.6	47.7	49.5	HQ233741	(TG)15	TTGGCCAAGGGCACTGAA	CTTACAGCCCTTTGCACTACAGC	55	130
161	LG5	Lca402	50.2	49.8	50.7	DQ290218	(TG)17	GTTGACCTGGCAGCTTTCTTCTA	GTGATACCTGCCCTCTTTTCTGAC	55	312-340
162	LG5	Lca298	50.2	49.8	50.7	DQ290164	(TG)11	ACACTTAAACCTGGGAGCAGAT	TCAGCCTTTTGAGATGAATAGC	55	202-214
163	LG5	Lca206	50.2	49.8	50.7	DQ290093	(CA)17	ACCCCTGCAGCCACATACA	GCTTCATCTCACACCCCTACAGT	55	162-190
164	LG5	Lca901	50.2	49.8	50.7	HQ233742	(CA)4TA(CA)11	TGAACCAGAGAAACCGGAGAAGAC	TGAGTATAGCCCAGCCAAGGTT	55.2	274
165	LG5	LcaTe0612	50.2	49.8	50.7	HQ233743	(GT)9	TGGCTGGTGTTTGACTACAGATGA	GCCTTACCCTAGCCTTAACCTCAA	55	265-303
166	LG5	LcaTe0184R	50.2	49.8	50.7	HQ233744	(TAGA)9	CCCATGAGAAGATCCCAAGAGAA	TTCCCAACCGCCAAAGTCACC	55	134
167	LG5	Lca098	50.8	50.9	50.7	AY998880	(TG)14	CAAAGGGGCCACTGCACATAAT	CTCCAGCTCACCCAGGTTCACT	55	186-242
168	LG5	Lca489	51.3	52	50.7	HQ233745	(TG)9	CATCCCATAATATCCCTGTCTCCA	ACCGCTCACACTTACCTCAGAAAG	55	401
169	LG5	Lca611	52.9	52	53.9	HQ233746	(TG)21	ACTCTAATAAGGCATCACACTGCT	AATCCCCCATGTTTACTCCTTA	55	349
170	LG5	LcaTe0030	54	52	56.1	HQ233747	(ATCT)8	AATGTAGCCTTTGGTAGTATTT	CAGCCAAACAAGATGTAAAC	55	150
171	LG5	LcaB229	54	52	56.1	EU072417	(gt)14	ACATCGCGTTCTCCTCTGAT	CCAGGGTGTGGTAGTCCTCTC	55	140
172	LG5	Lca1021	54.5	52	57.1	HQ233748	(TG)18	CATTGCACCCTCTTGTCCTC	GAACAGCTAAGGGCCACTTTAT	53.8	145
173	LG5	LcaB130	54.9	52.5	57.1	EU072401	(ca)26	GGGGGAAAGGAAAAACTGATG	TGTAATGGTAAGATTTTGGGTGTG	55	215
174	LG5	Lcassrp3d4	55.1	53	57.1	HQ233749	(CA)13	CTTCTCCAATCCGCCTCTATCAGA	TGTTCCCACCAATATCCACATTCA	55	282
175	LG5	Lca235	55.6	54.1	57.1	DQ290114	(CA)11	ATGGCAAAAATCAATGTGAATGTT	TGGTAGGGGAGAGGAAGTCTTTAG	55	250-270
176	LG5	Lca533	55.6	54.1	57.1	HQ233750	(TG)15	GCAAAAACATAAAAGCGACTGA	AGGACAACCAAGGCTAAAAGTG	55	296
177	LG5	Lca437	56.2	54.1	58.2	DQ290227	(TG)12	AGCCCAAGATTAAAAACTGAAA	TAAATGCGCTCTGATACAAACA	55	158-204
178	LG5	Lca591	56.2	54.1	58.2	HQ233751	(CA)12	ACACAAAAGGGCAGAATCCTGTCT	CCCTGCCAGTGTTAGTGCCATTA	55	292
179	LG5	Lca294	56.7	54.1	59.3	DQ290160	(GA)19	ACAAAGAAGCCCCTCGTGAA	GACAAGGTTAGCGTCTGGATTTC	55	225-239
180	LG5	Lca199	56.7	54.7	59.3	DQ290087	(GA)13	ACAGCAGCAGCAGAGGAGCAGA	AGGCGGGATGCGGGAGAC	55	228-244
181	LG5	Lcassr0365	58.3	55.2	61.5	HQ233752	(CT)7(CA)14	TGCTGCTGCTGCCACACCTGAG	AGAAAGACGGAGCATGGAAGTGC	55	170
182	LG5	LcaTe0067	60.5	56.3	64.7	HQ233753	(TCTA)16	AACGCTGACATGTGATTACTGAAA	AAGGGAGGGACAGAAATAGAGTTG	55	384
183	LG5	LcaTe0202	61	56.3	65.8	HQ233754	(TCTA)15	GCGCCTCTGGACCCAACA	CTGGAAATGAAAGCGGAAATGTC	55	269
184	LG5	LcaB084	61	56.3	65.8	EU072391	(gt)14	GAGCGCTCGGCTGTTTCATC	CAGCCAATCTGTTTACCAGCACAC	55	248
185	LG5	Lca1015	61.5	56.3	66.9	HQ233755	(TG)11TC(TG)7	CCCACTTGCTGCCCTAATG	TGTGGGAAGGATAAGGAAGTGA	52.1	129
186	LG5	LcaTe0459	61.5	56.3	66.9	HQ233756	(TG)11	AGCCAGGTTTTTAAAATTCTTCTG	GACTTAACAGCCACTGAAATAACA	55	194-202
187	LG5	LcaTe0526	61.5	56.3	66.9	HQ233757	(TG)11	TCTGCCTCCAGCTTGAACAGC	GTCTGCGCCTGAAGGATGAGAT	55	367-388
188	LG5	Lca982	61.5	56.3	66.9	HQ233758	(TG)11	CCAATTCCTGCCAGCCTCCTT	ACCCCTCACCCAGCCACTTTATTC	56.3	333
189	LG5	LcaB034	61.5	56.3	66.9	EU072369	(ca)8	TTTGCCTGAATAAAACCCTACACT	AAGCCCTTTGCACAGTATTATTTC	55	171
190	LG5	LcaB180	61.5	56.8	66.9	EU072410	(tc)13	AGTCTACACCGATTACACCAGTCT	ACTCTAACCGCACCAGAAAAG	55	243
191	LG5	Lca364	62.7	57.4	68.1	DQ290204	(CA)16	TTCTCCAACAGTAGCTCCCTAAAC	ATATTGGCCCCAAAACATCTCT	55	452-506
192	LG5	LcaTe0060	63.8	58.4	69.4	HQ233759	(TATC)15	TCTGTACAATCAAGGAGGAAGTTA	CGAGGGCTGAAGTGTTTGAA	55	385
193	LG5	Lca974	63.8	58.4	69.4	HQ233760	(CA)10	ATGGTTGTGCGAGCGTGTATGAC	ATTGGAAGGTGAGAGGGGTTTTGT	53.6	130
194	LG5	LcaB177	75.3	58.4	94.2	EU072409	(ga)13	TTTAATTTTAGCCCCGTGATT	GTGTGCCAGTGGGTTTCTC	55	214
195	LG5	Lca239	75.9	58.4	95.3	DQ290118	(CA)13	ACCATACTGAGCAGCAAGAAA	TTCAGCAGGGGAGATAGAAAT	55	118-142
196	LG5	Lca452	75.9	58.4	99.7	HQ233761	(TG)9	CACCCAGTTATTTGGTCAGTTA	AGCTAAAGGGGCTGTTGAG	55	202
197	LG5	LcaTe0512	75.9	58.4	104.1	HQ233762	(TG)7	ACTCAGCCCCATTCTTCCACAC	AAAGCGCACCACTGTCACTCAC	55	289-293
198	LG5	LcaTe0507	75.9	58.4	108.5	HQ233763	(TG)8	CCACCACGCAAACATTTACTGTG	CTGGCTTTCAAGCAGGTTGTGA	55	270-302
199	LG5	LcaTe0500	75.9	58.4	112.8	HQ233764	(TG)9	ACAATTTGGCCAGTTTAAGGTCAC	ACATTTCCTCCCCTAAACTGAAGC	55	123-125
200	LG5	LcaTe0454	75.9	58.4	117.2	HQ233765	(ATGG)8	CCCCTGTAACCCTTAACGGATAA	AACTATGTGCCCAACAGAATGTCA	55	144-160
201	LG5	LcaB086	75.9	58.4	121.6	EU072392	(ca)12	CAGATGATCTTTGACGAACTGAAA	TTCTTGGTGAAAAATGACAACAAA	55	157
202	LG5	LcaE228	80	59.5	126	HQ233766	(CA)10	CTATCCGCACCCGTCTTTTGTGAG	GGCTTGGTACTTGCAGTGCTGTGA	58.5	181
203	LG5	LcaE222	84.1	60.6	130.4	HQ233767	(CA)3aacaga(CA)3	GGGCGGCTGTACTGTGAGACTC	CAGCACAGCCTACAGTTATGTTCA	549	271
204	LG5	LcaE206	84.1	60.6	134.8	EF210121	(CAGA)3(CA)8	GAAGCGGTCGAGGAAGGAATCC	AGGCTTGGTACTTGCAGTGCTGTG	57.1	139
205	LG5	LcaTe0094	84.1	60.6	139.2	HQ233768	(GT)8	TAACATGAACCCGCTCTGAGAAAG	GCGAGGCATTAAACAGAGGAGAAG	55	373
206	LG5	Lca932	84.1	60.6	143.6	HQ233769	(TG)4TA(TG)7	AATTAAGAGCAGTTTTTGGTGTG	GGTATTCTCCCTGGCTTTCA	51.7	242
207	LG5	Lca407	84.1	60.6	143.6	DQ431142	(CA)18	ACCCCCGTCCATTCCCCTAACTAA	CGGAAGAAACCTCCTCAGCCATTT	55	294-319
208	LG5	LcaTe0194	95.8	62.7	147.9	HQ233770	(TATC)12(CATC)10	CCAGGAAAGATGAGGGAGCAG	AAAAGCGCATTGGGACAGC	55	277
209	LG5	LcaE169	130.1	62.7	182.3	HQ233685	(TG)17	ATCCCAGCGCACAGCAGTG	GAGGGCCATCTCCGCTCAAG	57	182
210	LG6	LcaTe0513	0	0	0	HQ233771	(GA)8	GAGATGGGCTGCCCTGAGATA	CCATTGCCACTCTATGATTTGTCA	55	204-210
211	LG6	LcaTe0231	6.4	0	6.4	HQ233772	(ATCT)9	TATTTTTGCTGCTTGTGATGTAAC	GGGGCAGGTGATGGGATTA	55	309
212	LG6	Lca120	6.4	0	6.4	DQ290028.1	(CAA)6TAA	CAGGCAGGGTTAGATTATTTGTGA	TGCATGGAGGAGTGGGTGAA	55	370
213	LG6	LcaTe0031	6.4	0	6.4	HQ233773	(TATC)6	CATGTGTTTGGGTCTTTCTGA	TTGGACTTATGGAGCGTGTTA	55	220
214	LG6	Lca409	6.4	0	6.4	DQ431141	(TG)5CA(TG)6	ACCCCCTTCCTCCAATGTTCC	AACCAGGCAATTACCACTGACCAC	55	273-275
215	LG6	Lca277	6.4	0	6.4	DQ290148	(TC)7A(CA)8	TGGCCTGGAGTCAAGAGGAG	CAGCCCAGTGGACGAACAGA	55	312-316
216	LG6	Lca1501	6.4	0	6.4	HQ233774	(TG)8	GGGAGTGGAGATTCGATTAGAT	GTCTTCCACTCCCCCACAT	52.2	137
217	LG6	Lca062	6.4	0	6.4	AY998854	(CA)23	AGGATGGCACGCTGAAACTATCG	ATAAGCTTGTACAGGGGCTGAGTGC	55	202-238
218	LG6	Lca173	6.4	0	6.4	DQ290066	(TG)10	GAGGCGACAGCACCACTCC	ATGTCCCCATCTGCCTCAGTC	55	318-356
219	LG6	Lca429	7	1.1	6.4	DQ431140	(CA)15CG(CA)8	GGGGGCCAATCAAGAGGAA	TGTGCGCACTGTCAGTAGCATC	55	398-423
220	LG6	LcaTe0247	7	1.1	6.4	HQ233775	(AGAT)7(TAGC)5(TAGA)8	TGAACATAATGGCAGTAATA	RAACGAGGTCCCACAAC	55	232
221	LG6	Lca084	8.8	4.3	7	AY998871	(CTAC)18	TGGAGGAACAGTGAGGGATAACA	AATGTGCTGAAATGATAAAAGGAAACTT	55	364-432
222	LG6	Lca625	11.8	9.7	7.5	HQ233776	(CA)14	CTCCCGTTGCCCTTCGTATTAC	CCCGGACCTTTCCTCCAGAG	55	357
223	LG6	LcaTe0304	12.2	9.9	7.9	HQ233777	(ATCT)9	ACAACCACCAGCTTTCAAGGTAG	AAACGCTTCATGCAATAGGTCA	55	369-377
224	LG6	Lca1013	12.5	10.1	8.2	HQ233778	(CA)8	AGATTAAGCGCACTTTCCATACC	TGCATACAAACTCCACAATAACAT	52.6	238
225	LG6	Lca1029	12.9	10.4	8.6	HQ233779	(CA)3CCAA(CA)9	TCTACTGTGGCTGGAAAGGATG	ACAAGGCCCTGATCTCATTGA	52.9	246
226	LG6	Lca485	12.9	10.6	8.6	HQ233780	(TG)9	ACGTGGTAGGGCTAACACAATCAG	CTCTGGGGTCAGCTTTTGCTATT	55	235
227	LG6	Lca1001	12.9	10.6	8.6	HQ233781	(TG)12	AGGCGTGATATTAGGTCGGTGAAT	CGAGGGCTTGCGAAAAGTCA	54.4	199
228	LG6	Lca314	12.9	10.6	8.6	DQ290173	(GA)17	ATCCTGGCTCCTGTCAATAAACC	CAGGCTTGAACCATCCCTTAGTTA	55	372-404
229	LG6	Lca944	12.9	10.8	8.6	HQ233782	(CA)9	TTTGTGGTGCGTGGGAGTGAAGTG	TGAGGAGGCAATGCTGGACAAATG	57.5	308
230	LG6	Lca394	15.6	15.1	9.7	DQ290217	(CA)18	CAGTGCAGAGGCTCTTTGGTTA	ATGGCGCTGCTTTATTATCTGAG	55	259-297
231	LG6	Lca334	16.1	15.1	10.7	DQ290182	(TG)17	ATTCATGTCGGCCCAAAAAG	AGACCCAACCCACCTCCAG	55	195-227
232	LG6	LcaB188	17.2	17.3	10.7	EU072411	(ga)17	TGATTTGGCTTTTAGGTGAAACA	TGACAAAAGAATGCCTTGCTCT	55	211
233	LG6	LcaTe0176	17.8	18.3	10.7	HQ233783	(ATCT)16	AGAGTAGGCCCCTGGGTGTT	TTGCATATTGTAGTTTCCTCAGTC	55	213
234	LG6	Lca1477	17.8	18.3	10.7	HQ233784	(AGG)10	GATGTAGAAGAGGAGGGGGAGGAT	GCTGGCAGGGGAAAGAGTCC	56.7	172
235	LG6	LcaTe0328	20.7	24.1	14	HQ233785	(TATC)6	GTTTGGGTCTTTCTGACAGGACAG	ACGTGGATCTGCAAACAAGTCAC	55	126-170
236	LG6	Lca223	30.5	29.8	24.9	DQ290107	(CA)9	GTTTGGGGCCTGACAATACAC	GTGAGGCCTACACAGTTTGACC	55	154-196
237	LG6	LcaE141	37.6	34.1	34.7	HQ233786	(CA)5CG(CA)3CGCT(CA)8	CGCGGCTCATCAGTCTG	GCATTTATGTTCAATATAGTTTGT	50	127
238	LG6	Lcassr0339	40.8	39.5	35.8	HQ233787	(CA)15	GTTCCCTTAATAAACAACATCTGTGT	ACATCACTCCTCTGCTTGTCTAAGA	55	234
239	LG6	Lca434	40.8	39.5	35.8	DQ431139	(TG)13	CTTTGCTCGCGCTCGTGTT	TCAGGCCAAGTCCCAGTGC	55	134-145
240	LG6	Lca032	40.8	39.5	35.8	AF404092	GATA(15)	TGACTCCATAAGAGGTTTGACATT	CCTCTTCTTGATTTGTTGCTTTGT	55	174-226
241	LG6	LcaTe0378	43.5	42.7	37.9	HQ233788	(AC)12	TTAGAAAGGTGCTCAACTCATAAA	AAAGAAAAGAACAGAGCCCTAATA	55	110-116
242	LG6	Lca605	46.8	44.2	42.2	HQ233789	(CT)6CA(CT)3	GCAGCGGGGTGGGTGACA	CTGCCCCTGGTGGGAGCAT	55	226
243	LG6	LcaB007	50.1	45.7	46.6	EU837146.1	(GT)14	GAAGGCCTAAGCACAGTTTGTCCT	CCCCCTTTTCCTGTGCCTCAAG	55.9	311
244	LG6	Lcassr0146	50.1	47.2	46.6	HQ233790	(CA)9C(CA)6	ACACCCACCAGGCAAGCTAAATGA	ATTGAGCATCCTCTGGGTCCTGAT	55	226
245	LG6	LcaTe0409	66.2	52.6	75.1	HQ233791	(AGAT)14	AGGGCCGTAGGTGGATGAAAC	CAGGCGGAGAATTGTTGAGTGA	55	347-371
246	LG6	LcaTe0369	73.3	55.8	86.1	HQ233792	(AC)8	CTCACAATCGCAGCCCTTGATA	ATTGCCCTCCATTCCACCTCTAT	55	187-227
247	LG6	Lca925	79.8	59	95.9	HQ233793	(TG)4TAGG(TG)11	GTAATGCAGCTTGAAGAGAAACTC	AACTGCGGCCACATAAACCT	52	169
248	LG6	Lca440	81.4	59	100.3	HQ233794	(CA)12	AAAGATGGCGGTTACAGTGCT	ACATCGGCCGTCAGGTTT	55	357
249	LG6	LcaTe0001	84.6	60.1	104.7	HQ233795	CTAT17	AACAACCAGCAACCTGTGAGTGA	AGACGCTTGTATCGTGGGTTTG	55	231bp
250	LG7	LcaTe0395	0	0	0	HQ233796	(ACTG)5	TGGACTACAAAGCAGGTCTT	ATGCAGCCATGTCGTCGTA	55	147-159
251	LG7	LcaE109	0	0	0	HQ233797	(CA)8	GGGGGAGAAAGCTCGTGTG	GGGACGCCGGACAAGGAC	53.6	116
252	LG7	B-FABP	33.7	0	32	HQ233798	SNP	GAGGGCGACAAGGTGGTGATTC	GTCTCTTTGCCGTCCCACTTCTG	55	517
253	LG7	Lca414	49.7	0	47.7	DQ431138	(GTTT)5	AAAGCAGGTGGAGAAAAGTCT	ACTGATCACGTGGCAGATTT	55	148-153
254	LG7	Lca130	49.7	0	47.7	DQ290035	(TG)19	GAGGCTCCCAATCCCAACAA	GGAGGCAGACGAGGAAGGAA	55	194-242
255	LG7	LcaB072	51.2	0	52.1	EU072385	(gt)10	CAACGTGGGTGAATCTGTGT	TTGGCAGCAAATAATTCAGAGTAT	55	217
256	LG7	Lca912	51.2	0	52.1	HQ233799	(ca)10	GCTCAAACCCTGATGAAGGTCTGA	GATGGCAAACCCCTGGACACTT	53.2	98
257	LG7	LcaTe0101	51.7	0	53.2	HQ233800	TG9	GGGGGAAAGATGGAGACAAAA	TCGGCACCTTGGAGTTGACT	55	274
258	LG7	LcaB010	51.7	0	53.2	EU072358	(ca)9	TCCTCCTGGGCTGTTGTATCTTAT	ATGGGGTGGACCTCATTTTCA	55	155
259	LG7	LcaTe0484	55.4	2.2	58.3	HQ233801	(GAAGA)8	AGCCGCTGGGAGTGTTTGAG	TTTGCCATTTGTCTGTGTTTCCTT	55	306-321
260	LG7	LcaB114	55.4	2.2	58.3	EU072395	(ac)8	TGTGCCCATGTTTACTAGATACCA	GTGTGCACGCTGCATTTGT	55	172
261	LG7	LcaB135	56.6	2.2	60.8	EU072402	(tc)18	CATCCCAGGTTTTCATACCATT	ACTGCGGTTATTAATCCACAAAG	55	123
262	LG7	Lca134	56.6	2.2	60.8	DQ290036	(TC)37	TGGGCAAATGGTGGTTTCCTG	CCTCGGCGTCACGCTTACTTTTA	55	280-338
263	LG7	Lca617	56.6	2.2	60.8	HQ233802	(CA)15	TGATTGCTAACGCTGCTCTCCTCA	CCAGCGTGGCATCCATTCATTAT	55	254
264	LG7	Lca845	62.2	5.6	65.2	HQ233803	(CAGA)6GA CAGA	GACGCTGCCACTGGGTTCAT	CCAAATAAACTCTGGCCACTCTGT	55.8	243
265	LG7	Lca377	64.9	9.1	67.4	DQ290215	(TC)5(CA)10	AAAGCCCTTGTTAGCCCAGAGAC	AGGCCGATTAAAAGCATGTCCTAC	55	368-372
266	LG7	LcaTe0205	64.9	12.5	67.4	HQ233804	ATAG13	CCTGGCCCCATGCTCTCC	GCACTCCCACAGGCACATTCT	55	316
267	LG7	Lca516	64.9	12.5	67.4	HQ233805	(TG)10	TTAGGGCCTTAGTCAGCGTCTGTG	GAGCAGGGGCCTCTGTCTTTTTAC	55	386
268	LG7	LcaTe0597	65.5	12.5	68.5	HQ233806	(GT)11	GAGGCAAGGGCATACACA	CTCACCGCTCATCCCTTCC	55	255-275
269	LG7	LcaE205	66	12.5	69.6	EF210120	(CA)3CT(CA)12	CTGTGTCGCCTGTCGTAGTGACTG	CATTTGCTCCCATACTGGAACTGC	55.4	221
270	LG7	LcaTe0598	66.6	12.5	70.6	HQ233806	(GA)9	GAGCGGTGAGGTGAGGTTGATT	CTCCGCTCGCTCATTTTTCTG	55	100-118
271	LG7	Lca949	69.3	16.9	71.7	HQ233807	(tg)10cg(tg)5	CAACCCACCCCCTCCCTCCA	TCGCGTTCCCATGACCCAAAAT	56.1	97
272	LG7	Lca918	73.7	23.3	71.7	HQ233808	ga(ca)4ta(ca)12	CTTGCTGCGTTTCCTCACTG	ATTTTCTCCAAGCGCTACATTTAT	52.7	318
273	LG7	LcaTe0623	80.2	36.7	71.7	HQ233809	(CAGA)8	ACACTGGCCAACTACCCCTTCA	TTTCTTGGACTCATTTGCGTCTGT	55	143-176
274	LG7	Lca373	98.3	54.3	127.9	DQ290212	(TG)13	AGCGGATGTCCTTCTTTTCTGTTC	CGACCACACCCAGTTTGTCTTTTA	55	318-342
275	LG7	Lca128	139.6	91.4	184.1	DQ290034	(TG)9	TTACAGGCCTAACAAAAATAGACG	CCATCAGGGAGGGAGAAGAG	55	190-202
276	LG7	Lca436	141.8	91.4	186.2	DQ431136	(TC)4C(TC)6	GAAGGGGTTTGCGTGATGTC	AGGACTCCTGAACCAGTGATGAG	55	214-215
277	LG8	I-BABP	0	0	0	HQ233810	SNP	TGTTGGCCAGGAATGTGAG	TCAGCATCAGCAAGAAGACAC	55	533
278	LG8	Lca1511	46.3	26.8	0	HQ233811	(CCT)6	GCCCAAGGTAATGTTGTTGAAAC	GGGTTGCTGCTGCTGCTGTT	55.3	382
279	LG8	Lca606	48.4	53.7	2.2	HQ233812	((AG)5GG)2(AG)10	ATCAGTTATGAGCCTGTCCAT	TTGGTGCGAATTTGTGAA	55	259
280	LG8	LcaTe0024	49.2	54.7	2.2	HQ233813	(GATA)8 gatt (GATA)9	TGATTTCTTCTGCGAGCAC	ATAAACAGGGAATAAAACCATC	55	296
281	LG8	Lca078	49.2	54.7	3.3	AY998866	(TG)18	AGGGGACTATATGGCTGTTGAC	ACTGTTCTGTTTTGCTTTAGGTGA	55	174-178
282	LG8	Lca175	52.8	59.1	4.4	DQ290068	(CA)18	GAGCAGCCGTCCACTGACAG	GTCTAGCAGCATGCAGGCAATAA	55	219-267
283	LG8	LcaTe0344	58.2	61.1	7.6	HQ233814	(AC)10	GTCTGCCCACCTGTCTTGTCTG	CTCTCCCTCCCTCCCTCACC	55	252-254
284	LG8	LcaE187	58.2	61.1	7.6	FJ535725	(tc)16	AAGCGCCTTTCTGTTCGTTATTC	TGAGGGGATCAGAAATGAAAACTC	52.6	149
285	LG8	Lca1478	58.2	63.1	7.6	HQ233815	(tta)5	CATGATTATTAGGGCCTTACTAC	AGTTTGTCATGGATGGATGTA	46.9	140
286	LG8	Lca266	58.2	65.1	7.6	DQ290139	(CA)9	TTAATAGGGGTCAATGCTCCTG	TGGTCGGGGCTATTATGAGTT	55	218-228
287	LG8	LcaTe0186	58.2	67	7.6	HQ233816	GATA14	ATATCCCGGCTTTCTTCAGGTAA	CCTCTGTAGCTTTCCTCCTCATAA	55	377
288	LG8	LcaB214	59.2	68.7	7.7	EU072413	(ga)12	AGCGGGAGGCTGAGAAGTAA	ACCCCTGCCTCTTGTTCATC	55	239
289	LG8	LcaB083	60.2	70.3	7.9	EU072390	(gt)12	CGCTGGCATGGCTCTAGTAGTGAT	AGCGGGCTAAAAGCTGCTGTG	55	366
290	LG8	LcaTe0356	60.4	70.7	8	HQ233817	(ATAG)6	TATACATGTTATTTGCCTTGTTCC	CAGCCCAGTTTACTTTCATTTTAT	55	265-269
291	LG8	LcaTe0023	60.7	71.1	8.2	HQ233818	ATCT6	CAGAGTACGATAATATTTTGAAAG	TCCCCAGTGTATTATTTATTTATC	55	125
292	LG8	Lca498	60.9	71.4	8.3	HQ233819	(TG)15	GCAGGTGACAAATTAAGTGTG	ATTGCAGCAGAGGACAGAGATA	55	149
293	LG8	Lca166	60.9	71.4	8.4	DQ290062	(CA)9	ATAGGGGTCAATGCTCCTGTG	TGGTCGGGGCTATTATGAGTT	55	212-222
294	LG8	Lca427	60.9	71.4	8.7	DQ431135	(TATC)11	TCAAACTGAAAGGTCCACTGAG	CTATTGCTCTGAAATTGCCATTA	55	167-195
295	LG8	Lca372	60.9	71.4	8.7	DQ290211	(TC)21	TTGGCCTGAGTATAGATGTGAGCA	TATATGTGGGCATGTCCGTGTCT	55	233-255
296	LG8	Lca993	60.9	71.4	8.7	HQ233820	(ca)9	ACAAACTGCCTTGGTTGGTTCCTG	CCCCTGCAAAGCACGCTGTG	57.3	147
297	LG8	LcaB025	61.4	71.4	9.8	EU072366	(gt)13	AGGGGGCAAAGGGGTCACG	GAGCCGGCAGTTGCACATCTG	55	160
298	LG8	Lca353	61.4	71.4	9.8	DQ290196	(CA)12	AGGTGTTTGAGGCCCCTAAGG	GAAGCAGCAGAGCTCTGTGACTG	55	355-373
299	LG8	Lca343	66.3	81.2	9.8	DQ290190	((CA)12	GAGGCGCGAAGGGAGAGGAAC	CCCAGGAACAGGCAGACACAGG	55	219-235
300	LG8	Lca238	67.3	82.3	10.8	DQ290117	(CA)22CG(CA)7	CTTGGTAATCTGCGGCTGTCTTG	TGTGAATTTTCCTTGGCGATTTT	55	100-136
301	LG8	Lca086	73.3	93.2	11.9	AY998873	(CA)14	AAATGGCCTTCCTGTCCCTTCAG	GTGTTCCCTTGTTCTGCCACAGTG	55	351-389
302	LG8	Lca457	74.9	96.4	11.9	HQ233821	(CA)8GA(CA)4	CAGGCATGACGTCAGAGAAACT	TTGATTGAAGCGACCTAAAGAGAC	55	337
303	LG8	Lca331	74.9	96.4	11.9	DQ290180	(GA)14	CTCGGAGCTGTAATTTGAAAAGA	TTGTGGGGAATGTAGGTGTCA	55	301-327
304	LG8	LcaTe0264	77.6	101.8	11.9	HQ233822	(AGAT)9(GA)11	AAGGATCTAACAGCGGTGAACTT	CTATTTGAAGGCTGTCAGTGTCAG	55	222
305	LG8	Lca310	78.7	104	11.9	DQ290171	(CA)10	ATGAGCCGGTGGGACCAGT	GCCCAGTGTTTTCAGCCTCTG	55	276-304
306	LG9	Lca289	0	0	0	DQ290157	(CA)13	ATGTAATCTGTGACGGGTCTCCAG	CGAGTTCCCTCCAGTTACCTGAG	55	219-253
307	LG9	Lca249	23.3	0	23.3	DQ290126	(TGTC)6	CGTACACATCTCCAACACATAAAC	GCAGCAGTCAGCGAAGAGT	55	119-151
308	LG9	LcaM15	33.2	0	33.2	AY551228	(CTT)8	CCACTCATCAAGCTGCTGCTGTTA	TCGCCTCCATCTACCTAGTGAAGG	55	367-371
309	LG9	LcaTe0480	39.1	0	39.1	HQ233823	(TGGA)8	GCGAGTCGCTGATAAATGG	GCCTGCGATCAAACCCTCAT	55	235-243
310	LG9	Lca138	49.2	8.7	51.2	DQ290040	(TG)11	GAGAAAATGTGGAGGTATGTATGA	ATAATGCCTTAGAGCCTTAGAACA	55	174-202
311	LG9	Lca290	52.3	9.8	53.6	DQ290158	(GA)17	TGCCTGCTGTAATGTGCCTCAT	TTCCCTCCCCTTTCGTCTTCTC	55	144-164
312	LG9	Lca320	52.3	10.9	53.6	DQ290176	(TG)11	GGCCCTCTTTAATGAGACCTG	GCTGGACACTTGCAGACAAAC	55	188-218
313	LG9	Lca517	52.3	12	53.6	HQ233824	(CA)15	TTGCCTGACCTCACTTCTTCAAA	CAGCCAACTAAAGGGTGCTAACAT	55	339
314	LG9	Lca075	52.3	12	53.6	AY998864	(GT)18	ATAAGGATATTTTTCACCTCAAGGACA	TGTAGAAGACAATGGTAAAATTAGTTGC	55	189-247
315	LG9	Lca362	52.8	13.1	53.6	DQ290203	(TG)12	CATGGCTGATTTGTTGTAAGGAT	TAAGCCAGGGATTAAATGATTCA	55	271-275
316	LG9	Lca274	54.4	16.3	53.6	DQ290145	(TG)17	ACCCTGAGTTACCCCCACAA	TCACAGCAGAGCGGAACAAT	55	324-358
317	LG9	Lca567	55	17.4	53.6	HQ233825	(TG)17	TTATGGCCGTGGAAACACTAAA	TTGACTTCTGAGGGGCACAAC	55	400
318	LG9	Lca301	55.5	18.4	53.6	DQ290166	(GA)19	GCCAGTGTGAGGGACAGAGA	GGGCCTTGTTTTGCTTTTG	55	155-195
319	LG9	Lca503	59.3	26	53.6	HQ233826	(TG)9	CATTTTGGGAGCACTTGTGAATA	AGATCAATACAGCCCCCATTTC	55	180
320	LG9	LcaTe0621	60.4	28.2	53.6	HQ233827	(CT)7(CA)8	TGCAAAAGATGTGGACATTAGGAG	ACCACCGGTGTGACTTCTTTCTG	55	261-265
321	LG9	Lca194	65.8	39.1	53.6	DQ290083	(GA)10	CCACGTATGCAGCTCCCTCTAC	CATGGTGCTTTATATTCACTTTGTTC	55	164-166
322	LG9	Lca333	66.4	40.2	53.6	DQ431134	(CA)15	AGGGGCTGGAGAAATGCTAATA	ACCCTCCAAAATAAAAGTCTCTGC	55	268-287
323	LG9	Lca714	66.4	40.2	53.6	DQ431133	(GACA)5	CTTCTGCTGATCCCCTTACAC	ACCGGCAAAAGTTGAGTGA	55	256-265
324	LG9	Lca935	66.9	41.2	53.6	HQ233828	(tg)9	AGCTTCAAGCAATGGGTAGTCTG	CCAAGGTTTGCACAGTTCATC	52.5	280
325	LG9	LcaTe0161	67.5	42.3	53.6	HQ233829	(TCTA)13	TAATCCCTCTGCCAACTTTCTTT	TATGTCATTGCCAGGTGGATTC	55	318
326	LG9	LcaTe0257	67.5	42.3	53.6	HQ233830	(ATAG)25	ATGCCATGTGTCCACCAGTC	TAATCCCTCTGCCAACTTTCTTT	55	296
327	LG9	LcaTe0108	68.5	44.5	53.6	HQ233831	(GATA)7	GTTAAGCATGGGGTTGGAAATA	GTAAAGTGGCTGTTGCTGTTGT	55	107
328	LG9	LcaE201	70.7	48.8	53.6	EF210118	(ga)13	GGCAAGCAGCCTCGGAGAAA	TAACGGTTTTGGAAATTGAGATGC	54.3	150
329	LG9	LcaB045	72.3	52	53.6	EU072373	(gt)26	ACAGGGAACGAATGGGGACAA	AAATTGGCACGCTCATTCAAGAAC	55	149
330	LG9	Lca996	79.4	65.2	54.7	HQ233832	(tg)13	TACCAGCACTACTGCACTGATGTT	GTCAATAGCGTTTGTGTAATGTGC	53	180
331	LG9	Lca1005	80.4	65.2	56.8	HQ233833	(ca)11	AACTGGGGCTAACCTGCTACATCA	CAGGGGCCAAAGCCTAATAAGG	57.4	268
332	LG9	Lca1016	80.4	65.2	56.8	HQ233834	(ca)12	AGTTGCTTCATATCTGGGCTTTCA	GGGGGCAACAGTGTGGTCTC	54.1	166
333	LG9	Lca951	81.2	65.2	59	HQ233835	(tg)7	GTCTGTTCACTGGGGTCGTCA	ATGCGGTGGGAAAATAGTCG	55.2	249
334	LG9	Lca1022	81.2	65.2	59	HQ233836	(tg)16	ATTAGCTGCCGGCTGTTACT	AGGCTGCTTCGTTATTTCTCTAT	50.9	357
335	LG9	LcaB024	83.7	65.2	61.1	EU072365	(gt)10	AGAAGGGAAAAAGAGATGGGATGT	CAGGGCCGTTTTATTGCTGTAG	55	162
336	LG9	LcaB155	83.7	65.2	61.1	EU072405	(ga)24	TGTGGCCTTTGTGTAAGTGAGAA	TCATTCCCGCAAACAACACA	55	197
337	LG9	Lca114	88	65.8	65.5	DQ290023	(TG)8	TGCTCGGCTGTTATAGATGGTGAT	TGCTGGCTTGGACAATGGATAA	55	381-387
338	LG9	Lca454	99.3	66.3	165.5	HQ233837	(CCCT)4	GAGAGTCCCGCAGCCTTCTGACAA	GCTGAGGCGGCACCGACATTTA	55	334
339	LG10	LcaTe0352	0	0	0	HQ233838	(CTGT)6-47nt-TGAT)5	AGGAGTGATGGAGGAAAACAGTCA	CTCCATCGTCCGTCTCCAGAGT	55	173-201
340	LG10	Lca624	4.3	2.1	6.4	HQ233839	(TG)9TA(TG)13	CTGAGGAGGCATCACCTGAACCAC	CTTCCAGCTCCCCGCCTATCAC	55	392
341	LG10	LcaTe0590	6.6	4.3	6.4	HQ233840	(CA)13	CAACATCGACGGGACTCACCT	CTGGCTGTCTGCAGGAACCA	55	246-252
342	LG10	Lca212	24.5	6.4	49.1	DQ290099	(TG)16	AGCCAGAGGCAAATGAGCAGAGTA	TGCCAAGTCTTCCTGTCCTGGTAA	55	188-210
343	LG10	LcaB201	29.8	8.1	57.7	EU072412	(tc)16	ATTGCACCAGTCCCGAATGAG	GCAGCGTGCTTGTGGAAAAA	55	210
344	LG10	Lcassr0395	35	9.7	66.4	HQ233841	(TG)15	GTGGGTGCACTTTCTTGGAATG	ACATGCATGGCACAGAGAAAGAG	55	116
345	LG10	LcaTe0240	35.8	10.8	67	HQ233842	(GATA)8	CACCACCCTGCTCTGACT	GTGGTGGCAACTCAACAAAC	55	194
346	LG10	Lca590	36.8	15.3	67.5	HQ233843	(TC)10	AACTCCGCTGGATGTGGTTTGTAG	ACCGCCGCGAAAAAGTCACT	55	272
347	LG10	LcaB160	42.2	19.8	70.2	EU072406	(gt)13	CTTCATCCAGCCCAGTGACAG	GAATGGCCAGCTAAAACATCAAC	55	307
348	LG10	Lca472	44.9	23.1	73	HQ233844	(CA)15	CATAACCCTAACCCTCAAAACAA	GCCATTTCTGCAATCATCATAA	55	292
349	LG10	Lca149	45.7	23.1	75.2	DQ290049	(CA)17	TATACAGGCATGTTCATACACAGC	AAAGCCCTGGACTCTCCTCA	55	198-230
350	LG10	Lca213	48.1	23.8	77.3	DQ290100	(TG)12	GGCTGCGGGTGCCAATGAGT	GCCAGCAGCACCGCTCTTCC	55	187-189
351	LG10	Lca351	48.1	24.6	77.4	DQ290195	(TG)15	GTCTGCCTGCCACACTCTG	GATTGCTCTCACGGTCTTCAC	55	224-242
352	LG10	Lca961	48.1	25.4	77.4	HQ233845	(ca)9	CTATTACTAAAGGGAGGAGGTCTGA	CCATGATCTGTGAGGTCTGTGTA	51.6	112
353	LG10	LcaTe0070	50	26.1	79.5	HQ233683	(TATC)6	ACCAGCAATATCAGACAGAATAGA	CTCGCCAGGCCAAATCAC	55	156
354	LG10	LcaTe0229	50.4	26.9	80	HQ233846	(AGAT)6	AGCAACTGTGGCCTATTAGA	ATGCCTTCGACCTTTTATCT	55	203
355	LG10	LcaTe0242	50.9	27.6	80.5	HQ233682	(CTAT)7(CTGT)6	CCATTTGGCTCCATTGAACT	TGCTTCGGCTGTGATTTACTAC	55	52.2
356	LG10	Lca124	50.9	28.4	80.5	DQ290032	(GTT)6	ATACTGCTGCCTCCATCTGTTTGT	CTGGCTGCCTGCCTTCAAC	55	254-286
357	LG10	LcaTe0306	51.9	29.1	81.6	HQ233681	(AC)21	CACACCCAGTCATGTTTCCATCAC	ATGACATGCCACAAAGGTCTCCAC	55	276-288
358	LG10	Lca369	53.3	29.9	83.3	DQ290208	(GA)13	CGAAGGCAGAGCTCAGCACTATTT	TGGGCGTACATTACCATTACCATC	55	172-184
359	LG10	LcaTe0215	54.7	30.6	84.9	HQ233847	(ATCT)10	CATCACAAGGCAAAAAGAAG	CCTCCCATACTGAAACTGTGT	55	251
360	LG10	LcaTe0444	56.6	31.4	87	HQ233848	(AC)8	TAGCGGCCTAGCTGGATGCT	GTCCGAGCCCTGAACCTTCTT	55	415-439
361	LG10	Lca915	56.6	32.1	87	HQ233849	(tg)10	GTCTTTCCCACATATTTCCCTCAGT	TTGCCTCTTGCTATGAAATCCTGT	53.7	406
362	LG10	LcaTe0514	58.3	35.7	87	HQ233850	(TG)8	ATTGGCCCGCTACAGGAGA	AGCCATTGCTGGAACAAAAAG	55	239-243
363	LG10	LcaTe0474	58.3	35.7	87	HQ233851	(TG)14	GGTTATCTCGGGGAGTGGTGAG	TGCTCTGGCCTTGGAATCATC	55	321-325
364	LG10	Lca001	58.3	35.7	87	AF007943	(CG)4(CA)8	GATTCGCTCTTTATTCTCCC	GTCGGCCTTTCATATGCAAT	55	260-264
365	LG10	TH1	59.1	35.7	88.7	AF007942	(TA)26	GCTGACCACAATATATCCAGCAG	CGTAAACCACATAGAAACACAGTGA	60	276-323
366	LG10	Lca002	59.9	35.7	90.3	AF007943	(GA)13	GCCGCTTGTTTACCAGTAAA	TCCATTTGAGGATTAACAGC	55	256-284
367	LG10	Lca365	60.5	36.8	90.6	DQ290205	(TG)19	CCTCCTCCTTCCCCTTTTCTTTA	ACTGCCCTCCAGACCTGTCATT	55	296-336
368	LG10	Lca455	63.4	42.2	91	HQ233852	(TG)12	CCATGTGGCTGTGTTCAAGTTG	CTGGGAGGAGGAACCTTTCTGT	55	208
369	LG10	LcaTe0491	72	58.9	91.4	HQ233853	(GT)13	AAACAGCGACAAAAGAAAAAGAGC	TCAAGCCTCAGTGAACTCCTGTT	55	231-239
370	LG10	LcaTe0197	73.1	61.1	91.4	HQ233854	(TCTA)12	TGACCGGGATCCTTACATTA	AAATCAGCACTGGGAACAACC	55	279
371	LG10	Lca613	73.1	61.1	91.4	HQ233855	(TC)12	GCAGTGGATTCAGTTAATAAGAG	ACAGACAGACTGAAGGATACACA	55	168
372	LG10	Lca580	73.1	61.1	91.4	HQ233856	(TG)10TC(TG)5	TCAGCCATCCCATTGTGATT	TGTGGTTACAGGCATCTTTGTTAT	55	210
373	LG10	Lca405	74.1	62.1	94.1	DQ431132	(TC)5TT(TC)8(CA)9	CTCCCCTTTCTTCCTCCCTCTC	TCTCCGGAAAGTGATATTCATCTT	55	222-247
374	LG10	Lca254	79.1	94.9	96.8	DQ290130	(TG)26A(GA)14	AAGTGTTCCCTGGCAAAATAA	CGTCGGTCTGTCTGTCTGTCTT	55	335-375
375	LG10	Lca525	116.3	127.6	123.8	HQ233857	(TG)20	CAGGCCAGTCAGCCAATG	CTATCACCCAACAACCCTAACC	55	211
376	LG11	LcaE260	0	0	0	HQ233858	(tg)7	CGCGGGATATAAGTGTGATTGT	GCTACATGTGGCGTGACAGTTT	53.5	320
377	LG11	LcaE232	48.3	48.3	0	HQ233859	(gt)10	TTTTGGGTGGGGTGGATGTCTA	TCCGGGGGATTTACAGATGGA	55.4	172
378	LG11	LcaE233	68.1	74	4.7	HQ233860	(ca)15	TTATGGGGCATGGAGAAGAGACTT	TCAGCAGGGACAGGGATAAAGAGT	55.3	189
379	LG11	LcaE247	69.8	74.3	9.4	HQ233861	(ca)9	CTGCGGGACAGCTTCATCC	TGTCCCATTCAGTGTCCTTTTATG	56	302
380	LG11	Lca242	69.8	74.3	9.4	DQ290121	(CA)15	TGAAACATCCAGGGAGCAAACACA	TGACCCCACCATCGAAGACTCCTA	55	220-234
381	LG11	Lca080	69.8	74.5	9.4	AY998868	(CAA)6	GATGGCATAAAGCAGCAGCAGACA	CAGGTGATCCAAAGGCAAACTGAGA	55	146-172
382	LG11	Lca070	69.8	74.8	9.4	AY998860	(CAG)17	AGCCTTCTCGACCCAGTCACAAG	CAAGCCCTGGGGTGTAAGTGTTG	55	288-308
383	LG11	Lca315	69.8	74.8	9.4	DQ290174	(TG)11	CCAGCTCTCCCTGTCCAATACAAT	TACCCGAGCTTCTTCCCATCAG	55	228-246
384	LG11	LcaTe0428	69.8	75	9.4	HQ233862	cctct6	AGGTGCATTGAGACAGACTTTACA	ACTGTTAATGAAGGGCTGTGAAAC	55	331
385	LG11	Lca931	69.8	75.3	9.4	HQ233863	tg14	CCTGAAGGTCAAAACACTACAACA	ATGAATGAATGAATGAATGAATGAGT	51.8	184
386	LG11	Lca571	69.8	75.5	9.4	HQ233864	(TG)12	ACAGGCGATCATCACACTTG	AAATTCAGGGACAGTTTGTTTTAT	55	347
387	LG11	LcaB112	69.8	75.7	9.4	EU072394	(gt)7	TACCTGCCTTGTTTTTGTCCTTA	AAGCCTCCATACACAGCTACATTA	55	113
388	LG11	Lca619	69.8	76	9.4	HQ233865	(AG)12AA(AG)9	AACTGGGTTTAACTGAGCACTGA	CAATAGCAGCTAGTTCACCACAGA	55	362
389	LG11	Lca576	69.8	76.2	9.4	HQ233866	(TG)13	AAGGTCGGGGTCACTGAGC	GCAGGATGATGTTTGTTTTCTGTT	55	272
390	LG11	LcaTe0619	75.3	87.2	9.4	HQ233867	(GTCT)6-82nt-(AC)7	AACACTAACGCCTCTTTCTCATTA	CTTCCACCACAAATACTGACAAAT	55	291-301
391	LG11	Lca445	75.3	87.2	9.4	HQ233868	(CA)11	AAATTTCCCCCTGGTCTC	CAAAGTGTCCTGACAAGTAGA	55	126
392	LG11	Lca1002	75.9	88.2	9.4	HQ233869	(TG)12	ACGCAGCTCTACCCATCCCAAATC	GCGCGAACTGAGGCGAACAC	57.4	411
393	LG11	PRL	75.9	88.2	9.4	GU556216	SNP	AGGCGCAAGCTCTTCAAG	AATTATATCCAGGCCGTCTCC	55	500
394	LG11	Lca518	78.1	92.5	9.4	HQ233870	(CA)14	TTTATTAAAATGTTCTGGGACACA	CAATGCAGCTCTTTGTTCAAG	55	162
395	LG11	Lcassrp2f11	81.4	96.5	9.4	HQ233871	(TG)10	AAAAATTACTGATTAGTCCTTAGGTTA	TCTGACCAGAGACTGTAAACACCA	55	150
396	LG11	LcaE195	81.4	96.5	9.4	HQ233872	(GT)5at(GT)4	GGACGGGTCCCAGAGACTG	CAGAAAGTGAAGCTGCTTGAGGAT	54.4	241
397	LG11	LcaTe0192	82	100.4	9.4	HQ233873	(ATAG)6	GCTGCCTCCTCATCCCATAAC	GGATACCACACTGCCCATAATG	55	218
398	LG11	LcaTe0120	82	100.4	9.4	HQ233874	(TATC)15	GATTTCTGCCTGTCGTCTG	ACTGAAAGCAAATTGAGGTTA	55	204
399	LG11	LcaTe0159	85.2	106.9	9.4	HQ233875	(CTAT)10	CATCTGGGTTTACTTCACTGACA	CTGCCCTGGTGATGTTAATTT	55	337
400	LG11	Lca1504	85.2	106.9	9.4	HQ233876	(ATT)8	CTGGGAAAAAGGAAGAACAAATAC	AAAGCGCTGACGTGAACATT	51	217
401	LG11	LcaTe0166	85.8	108	9.4	HQ233877	(ATAG)11	GACCTATGATTGATCCCTGTGG	ACACCATGCGCCGTAAAT	55	299
402	LG11	LcaTe0165	85.8	108	9.4	HQ233878	(TATC)12	GATGCTGCTGGAACTGTGA	TATGTTTATTGAAGGGCAGAGA	55	234
403	LG11	LcaTe0461	85.8	108	9.4	HQ233879	(TG)8	CAACGTTACCAGCCTTTGACAACT	ATTATTATAGCCCAGGGCAAGTGG	55	256-258
404	LG11	Lca532	85.8	108	9.4	HQ233880	(TG)11	CACGGTCAAACCCACTGAGTTG	TCAAAGGCAGCCAATAAGATGCT	55	212
405	LG11	Lca058	85.8	108	9.4	AY998850	(GT)18	AAACAGGCAGCCAGATAGACAGAG	AAGAGGTGGTGGGACTAATTTGAGA	55	394-466
406	LG11	Lca413	86.3	109	9.4	DQ431131	(TG)12	CAGTCTGAGCCTGGCATCTGT	TGTAACGCTCATTCACCCACTTA	55	234-244
407	LG11	Lca136	86.3	109	9.4	DQ290038	(TC)20T(CA)14	ATGGGACCTTTAAACCCTATCA	AGACGGTTAATTTTCTTCCTGAA	55	269-295
408	LG11	LcaTe0314	87.4	111.2	9.4	HQ233881	(CT)10	ATCGCTGCCTGGTAGCGTTGAAT	AGAGGGTGCGTGTATGAACAGATGATG	55	172-180
409	LG11	Lca160	88	112.3	9.4	DQ290059	(CA)11	GAATTAGGCCCGTCATTGTTCCTT	GTAAGAGACGGGTGACGTTTGACG	55	276-292
410	LG11	Lca997	91.2	118.7	9.4	HQ233882	(TG)9	TGAGGTCTTTCCACACTTCATCTT	GTCGACCCCCTCAAAGGACTC	54.5	234
411	LG11	Lcassrm13-11	92.3	120.9	9.4	HQ233883	(TG)26	CCCCCTGTCCCCTTTCCAGTTCAT	GTTGGGCCTGCGCAGTGTTCC	55	391
412	LG11	Lca597	93.4	123.1	9.4	HQ233884	(AG)25	ACGCCATGCTGTGGGTGACAC	ACTCCCGCCCTGCTTCTGC	55	168
413	LG11	Lca247	94.5	124.1	11	DQ290125	(CA)9	ATCCGGGACGACATCTGGAC	TGACCGGCAGGCTGAAGAC	55	81-105
414	LG11	Lca487	96.7	126.3	12.6	HQ233885	(TG)20	CATCAGAGGGTCATTACGAATAG	GTCCCAGTTTTTCTTTCCTACC	55	194
415	LG11	LcaTe0027	97.2	126.3	13.7	HQ233886	(ATAG)15(ACAG)5	GCTGATTGAGGCCTATTAGATT	ATGGGAGGGAGCAACAGTG	55	185
416	LG11	LcaTe0057	98.8	128.4	14.8	HQ233887	(TAGA)15	GAGGCGCAATCACCAACTT	GGCCACCGTGATTCAGATAA	55	153
417	LG11	LcaE217	106.4	128.4	30.3	HQ233888	(CA)14	AACGGCACATGCTTCGAGGAGTAA	GTGGGGCGGCAACATCTGG	56.7	202
418	LG11	Lca644	106.4	128.4	40.6	HQ233889	(CA)6TA(CA)6	ACAAATGCCCCTTCAGTGTTG	CACAGCGCTTATTGCTTATTGATA	55	338
419	LG11	LcaE220	116.1	129.5	50.9	HQ233890	(CA)13	AGCCTCCACATGAAGGTTCTG	ATGGCTTCAAAGCATTACTGACA	53.6	158
420	LG11	LcaTe0334	116.8	130.6	50.9	HQ233891	(TCTG)9	ATTACTGCTGGATCTCGGACAGA	AGCACGGTGTGGAAAAATGACT	55	305-349
421	LG11	LcaE182	118.5	131.7	53.8	HQ233892	(CA)10	ACCCGGTCCACCATATCTGACACC	TCGGGGAAACCAGGAAGCAACTAA	57.9	207
422	LG11	Lca063	118.5	131.7	54.6	AY998855	(GT)17	CAAGATGTTGCTGATATCATTGTCT	AGATGGCTCTCCACCAGATTAT	55	213-259
423	LG11	Lca004	126.6	146	55.3	HQ233893	(CA)14	GTAGGTCTACAATAGGGGGG	TGGGGCTGATAATGTAATCA	55	185–187
424	LG12	Lca284	0	0	0	DQ290152	(CA)36	TATTTGGTCTCAGTCCAGGTATCA	AAAGCTTGGTGGACTCACTACAC	55	128-182
425	LG12	Lca178	7.6	2.2	13.7	DQ290070	(GA)9	TCCCAGGCTGTGGATGTGTCTAA	TCGCATATGAGGGGGAAACATTAT	55	408-446
426	LG12	LcaTe0338	17	6.5	35	HQ233894	(GACA)5	CCTGCTACCACTAAACCAACCACT	CTCGCCGTAATTTATAGGGACAAG	55	324-332
427	LG12	LcaTe0556	21.4	8.6	56.4	HQ233895	(GCA)9	TCTCTGGCAAGAATTCAAAAGGAC	TGCAGCAGCATTTAACATTGTCA	55	264-275
428	LG12	LcaTe0490	26.5	13.5	58.8	HQ233896	(TC)7tgg(CA)10	AAACCCCACCTCTTTAACTCAATC	GTGGGCATGTATACAGAGCAAGAC	55	167-170
429	LG12	Lca191	31.6	18.5	61.3	DQ290080	(TG)11	ATTAGCTAACCCGCTCGGTCCTG	TGAGCAGAGCCATATCGACATCCT	55	150-170
430	LG12	Lca188	34.3	21.7	61.3	DQ290078	(GA)15	GGCTGGCTAATATCAATAGATGGAG	GAGTCTTCCCGTCCTTGACACA	55	160-180
431	LG12	Lca549	36.1	23.8	61.3	HQ233897	(CA)19	ATGTGGCCATTGTAGTTTCTA	TGCAATGCAGAGGAAGATA	55	121
432	LG12	LcaTe0343	36.1	23.8	61.3	HQ233898	(TGTC)7	GCCCCGTTCTAAACCAGATTC	GCCCCTGAACCAGCAAGTC	55	242-250
433	LG12	LcaTe0026	36.1	23.8	61.3	HQ233899	(ATCT)17	GGTCCTCCTCCCAGTGC	TTGGAAGCATGGATAAAGAAAT	55	180
434	LG12	Lca115	40.8	29	62.4	DQ290024	(GTT)7	TATAGCCTGGTTGCACACCTCT	GGCTGTCAAAAATGGCACATAC	55	128-138
435	LG12	Lca609	41.6	34.1	63.2	HQ233900	(CA)12	CTCGCCCCCGTCCATCCTT	CTCGCCGGTTCCCCTCACA	55	312
436	LG12	Lca034	46.4	37.1	63.5	AF404094	TC(10)	GAGCTCAGCAAAAGTTCCATCAGT	CAACTCATTCATTTGACCAAGTCG	55	119-123
437	LG12	Lca252	46.4	40.2	63.5	DQ290128	(CA)9	ACACGCTTAAAGTGGACACAGAC	CATTACTGTGCCCACTGGATTTTT	55	164-176
438	LG12	Lca262	46.4	43.2	63.5	DQ290136	(TG)14	GCCTGGAATCTTGGTCAGCATC	TTTTGCCCTGCCAACTCCTG	55	313-327
439	LG12	Lca340	49.7	49.7	63.5	DQ290187	(GA)9	CTCTGTGCCCTGATAATGCCTCAT	GAGCTTCGCGTCACTGCTTTAGTT	55	131-135
440	LG12	Lca442	51.3	53	63.5	HQ233901	(TG)15	ATAGGCAATAACGAGAGGTCCTGA	AGCCAGCGCTTTTCTAACTAACC	55	305
441	LG12	LcaE79	51.9	54	63.5	EF210116	(CA)13	CCCGCCAAGGTCTCGTGTC	CGGCAGCTGCGTGAATGTG	55	189
442	LG12	LcaTe0434	54.1	58.4	63.5	HQ233902	(AG)7	CAGCACCTCACCTGTTAGTTTTG	GCCCCTCTCCCCCTCCTACT	55	255-261
443	LG12	Lca600	54.1	58.4	63.5	HQ233903	(CAAA)8	TCATTGCCACTCTTAAGTCTGACA	ATACAGGCCCCCTCTACAAACTAC	55	231
444	LG12	Lca907	57.9	63.9	65.7	HQ233904	(CA)20	AAAAAGGATTATGGCACAA	GAGGCAGCTGAAAACAAA	49.4	319
445	LG12	Lca703	59.6	66.1	65.7	DQ431130	(AAC)7	CTGTCAAAAATGGCACATACAAAA	TATAGCCTGGTTGCACACCTCT	55	126-133
446	LG12	LcaTe0501	60.1	68.3	65.7	HQ233905	(TG)14	TTATACAAGTAAAGCAGTGATGC	GTCCTCTACCCCAACCTCTCC	55	126-139
447	LG12	Lca1508	63.3	74.8	65.7	HQ233707	(TG)4TT(TG)5	TTGACCCCCTGTGTCCTTATTATG	GCAGGAGCTTAAAGCAGGAAACTG	55.3	303
448	LG12	Lca610	64.4	77	65.7	HQ337098	(TG)14	TAGAGTTAGGGGAAAGCATTGG	GAGCGTTGACACATATAGAACACA	55	190
449	LG12	Lca607	64.4	77	65.7	HQ233906	(GA)6GG(GA)11	CCATAGCGCAGTAGGACTCTGACA	CCTTCCCCTCCCCTTCTCACT	55	359
450	LG12	Lca953	64.4	77	65.7	HQ233907	(TG)10	TGCATTGTGTAGCCAGGAAC	CAAAAAGTAAACCCATGTCTAAAA	51.5	216
451	LG12	LcaTe0221	64.4	77	65.7	HQ233908	(TAAGA)5 (CTAT)8	GTGGGGCTTGTGGGTAAT	ACAGGCACAGGGAGAACATAC	55	299
452	LG12	LcaB041	64.4	77	65.7	EU072371	(ac)8	AGGTATGTTTTTGGGGCTTTTAGT	CCCCCTACCCCTGTTTTACATA	55	250
453	LG12	LcaE243	64.4	77	65.7	HQ233909	(TG)12	ACCACCCTGTGTCAGTGTGAGTG	CAAATGCTTGTGACAATGAGTGTG	52.2	170
454	LG12	LcaTe0004	64.4	77	65.7	HQ233910	(TCTA)5	AGACTTATTCAACCCTCCTGTGTA	TGTCCATCAGCGCAGTATTAG	55	286
455	LG12	LcaTe0139	64.4	77	65.7	HQ233911	(ATGG)6	ACCCTTGAGGAGAAGCAGTATAGTT	ACAAATGGGGGATAAAACATAAAG	55	365
456	LG12	Lca916	65.5	77	67.8	HQ233912	(CA)9	CTCCCCGTGTGCAGTCCTCA	CATCTTGTCCTCGTGCGTTCCTAT	57.3	379
457	LG12	LcaTe0523	67.1	77	71	HQ233913	(TG)12	CAGGCCTCTATTAGAATGGAACAA	TGAGCTCACAAGCATAATCTTCTG	55	180-210
458	LG12	Lca419	67.1	77	71	DQ431129	(CA)11	AACCATGAATGGGACTCACTAAG	GCTGCGACTACTTCTTTGTAACAT	55	302-310
459	LG12	LcaTe0045	67.1	77	71	HQ233708	(AC)19	TTTGGCCAGTGTAGCTTTAGAA	GAGAAACATAGCAGGGACAACT	55	145
460	LG12	LcaTe0499	67.1	78.1	71	HQ233914	(CA)9	GGGCCAACTTTATCCCTACTGAAA	AGGGGGCTGATAGACTGAACAGAC	55	202-228
461	LG12	LcaE213	67.1	78.1	71	HQ233915	(CA)13TA(CA)12)	CGCGGTACCCATACAGTCACA	ATGCGCACTATGCAGTTTACACA	54.5	205
462	LG12	LcaE84	67.1	78.1	71	HQ233916	(TG)18	CAGGCTACACAAAGGAACTACAAC	TAACACTCCTTTCTCTTCTGCTCA	55	105
463	LG12	LcaTe0538	70.4	79.2	76.4	HQ233917	(TCTA)8	TTGGGGCAGACACCATCACTC	AGCAACTGAATCTCCACCAGACG	55	150-194
464	LG12	Lca966	71.5	80.3	78.1	HQ233918	(TG)9	AAAAACATAAGCTGACAGGACTGC	CTCTCCCCTTCCAACACTGC	53.9	300
465	LG12	LcaTe0455	79	81.4	90.5	HQ233919	(TG)17	AGTGCTGGGTGCTGTGATGAG	CAGGGTCAGCAGTAATTAGTCAGT	55	122-148
466	LG12	Lca504	130.1	119.8	175.8	HQ337099	(CA)14	GGGAGGCCAGGCTTGGTAT	GTCCTGGCTCCTTCCTCTCACT	55	143
467	LG12	Lca556	130.1	119.8	175.8	HQ337100	(CA)11	ACCTGGGTCACCACAAAACTTG	TAGCCTGCATGAGCCTACACATTG	55	193
468	LG12	LcaTe0380	130.1	119.8	175.8	HQ233713	(CA)7t(AC)9	ATAACCCAGGGTGAGCTGTTGTG	TCAAGATGGCTTCTGGGTTCCT	55	206-216
469	LG12	Lca956	130.1	119.8	175.8	HQ233920	(CA)11	GCACCACGCCTAGTTATACACAAA	TGAAGGTGGCACAGACATAAATG	52.5	202
470	LG12	Lca981	132.3	120.9	179.1	HQ233921	(CA)15	CGACTCGGGGCTCAACAACTAA	GTGCGTGGGGCCGTAACC	54.5	107
471	LG12	H-FABP	133	121.4	185	HQ233922	SNP	TGGGGATTAGTCATAGTCAGTTG	CTGAAGTGGGGCGACAAAGAGA	55	1087
472	LG12	DGAT1	133.8	121.9	186.1	HQ233923	SNP	CCTGTTCACAAGTGGTGCCT	CGTAGTAGTCGTGGACGTAC	55	784
473	LG13	Lcassr0344	0	0	0	HQ233924	(CA)15	ATTGCCCCGGCAGCAGTTTGTT	GCCCCCTTTGATTATCCGAGCACA	55	164
474	LG13	LcaTe0341	61.1	50.6	44.2	HQ233925	(AGAC)6	GGGACAGAGGCGGATATTGTTTAG	TAGCCAAAGTCCCAGACAGTGATG	55	189-201
475	LG13	Lca375	63.3	52.7	88.4	DQ431128	(TC)10T(CT)7	TTTAAGGGTGGGGGTGTTACG	CCTGCCGCACTCTCCTACTCT	55	385-416
476	LG13	LcaTe0336	64.6	54.3	132.7	HQ233926	(GACA)7	CCTGGTGCTTTAATATGAACAGTG	ACTTGGTGGCAGTGTAACAAACT	55	262-274
477	LG13	Lca146	66.6	56	134.8	DQ290046	(CA)15	AAACGTTGCCGCCATTTTATG	TGCGCTTGAGTGTATTAGGGTGTG	55	168-200
478	LG13	LcaB059	73.2	65.8	134.8	EU072382	(ac)18	CCTAGCCAAGTGCAACAGTGTG	AGCTGGGAAACAGGCTGAGAC	55	186
479	LG13	Lca507	73.9	66.9	134.8	HQ233927	(TG)9TT(TG)5	AGCGCGATGCTGACAAACACT	CACACCTGCACAAACAAATGAACA	55	149
480	LG13	Lca089	73.9	66.9	134.8	AY998876	(GA)22	CAGAGTCTGGTTGTTGGAAAAGTAT	AGAAAGCCTAATGTGGAGTAATGTC	55	272-322
481	LG13	Lca1469	76	70.1	134.8	HQ233928	(AGG)7	AACACTCTGCACGCAGGACTCTG	ATGTGTCGGGGGATTTCTCTTTCT	58.1	191
482	LG13	LcaTe0589	77.5	72.2	134.8	HQ233929	(TG)16	AATATTCTTCAGATTGCCACTTT	AGACAGACAGACAGACAGACACA	55	117-145
483	LG13	Lca598	78.2	73.3	134.8	HQ233930	(CA)14	GTCCCGAGATGATTTCTGCTTAC	AGCCGCTAAAGACTTGCTACCT	55	422
484	LG13	Lca927	79.6	75.5	134.8	HQ233931	(TG)14	ATGACCTCTTAAATGCCCGTAGC	ACCATCGAGTTCACCACATTCAC	53	167
485	LG13	LcaE76	81.1	77.6	134.8	EF210114	(TG)28	GGGATCAGAACAAGAAAACAACC	TAATCTAGGCACCAGGCTTCTTC	55	140
486	LG13	LcaTe0308	83.2	79.8	136.9	HQ233932	(AAAG)5	CAAAGAAAAACAGATTGTCTAAAG	AGCTGCTGCAACATCTGACTC	55	121-133
487	LG13	LcaTe0232	86.8	84.1	139.1	HQ233933	(TCTA)13	CTCGCCTCTGTCATAGTGC	GTGATTTGACAGTCTTTTACAGTT	55	246
488	LG13	LcaE94	86.8	84.1	139.1	HQ233934	(CA)21	TGTTAATTCTGTCACCACCTG	GACTTCATTCATGCCTGTTT	55	150
489	LG13	LcaTe0258	86.8	84.1	139.1	HQ233935	(TCTA)15	CTGTGCCTGAATTTCCTGAAG	ACACAAAAAGGGACCACAATG	55	249
490	LG13	LcaTe0353	86.8	84.1	139.1	HQ233936	(AGAT)13	GAGGGGCAAAGAGGACATCTACTG	CCTGTGCCTGAATTTCCTGAAG	55	256-276
491	LG13	Lca642	86.8	84.1	139.1	HQ233937	(AC)9	GTGCGGGCAAGGACGAGAGT	TCAATGTGGAGGCAGGATAGTGG	55	142
492	LG13	Lca934	89	87.3	139.1	HQ233938	(CA)13	TCGAGGGTAAGCATATCAGGAAAAC	CACAGCGGCCCCCAAAGT	56.8	173
493	LG13	Lca499	89	87.3	139.1	HQ233939	(GA)13AA(GA)6	CTGCCATCCTCTCCTCCTCAC	GCCATTCAGCCTCCCTCTTC	55	201
494	LG13	LcaTe0241	90.4	89.5	139.1	HQ233940	(ATAG)6	CTGATTTATGCCCTGTGAAGAC	AGGAACTGCGGCAAACATT	55	247
495	LG13	LcaE113	91.1	90.6	139.1	HQ233941	(CA)11	ACAAAAAGGGTTGGGGGAACAA	TTTTTAAAATGCGCTAACAGAACG	53.7	111
496	LG13	LcaTe0126	91.1	90.6	139.1	HQ233942	(TAGA)6	TTGTGGGGCGTAAAGGAAAAG	TACGGCCGTGTTGGTGATTT	55	187
497	LG13	Lca629	91.1	90.6	139.1	HQ233943	TG10	TCTGCCTTGGTCAACATGATTTTA	GTCTGTGACGCTTTGGACTTTCTC	55	110
498	LG13	Lca435	91.1	90.6	139.1	DQ290226	(CA)7TA(CA)4	TCTTTATTTTCTTCCCTGTCCTC	TGTTAACAAAGATAGCTCCAGTCA	55	178-188
499	LG13	Lca391	91.8	91.6	139.1	DQ431127	(CA)13	ATGTCATTTGGCTTCCCTCACAG	TGACGCGTTCGCAGAAAAGA	55	364-418
500	LG13	LcaTe0102	92.9	93.8	139.1	HQ233944	TATC13	GTGGCACAGCAGGGTCATT	CTAAGCTGCATTGCGGTGTCT	55	382
501	LG13	Lca468	92.9	93.8	139.1	HQ233945	(TG)21	ACATGGCTGAATTCAAGCACTTT	GTTGGCCACTCAGAAACAAACAT	55	157
502	LG13	Lca500	93.5	93.8	140.1	HQ233946	(TG)14	TCATCAAGAGCTGAGGCTATAT	GAGAGGGGAAGATGGGGTAT	55	158
503	LG13	Lca1027	98.9	100.3	142.3	HQ233947	(CA)11	TGTTCGGCAAAGAGCACTTCTACG	CAGCGTCCAGAGGAATGATGTCAC	57.8	245
504	LG13	Lca336	98.9	100.3	144.5	DQ290184	(TC)17	CGCGGTGCACAGAGTGAGTTAG	CCAGGACAGGCCAGAACATAATG	55	218-252
505	LG13	Lca253	101	100.3	149.3	DQ290129	(TC)17(TG)10	TGGGGACTTGACTTCCTTTTATG	TACCGAGGTTGGATGGTTTTCT	55	225-263
506	LG13	Lca615	113.7	101.3	175.9	HQ233948	(TG)11	CCAGCCACTTTTGGTAGGTAACTA	GAACATCTGCCCTGAAGACACA	55	278
507	LG13	LcaTe0347	128.7	105.7	203	HQ233949	(GT)15	CAATCCGCAATTCGACACCTC	ATGGCTTTGGAAAAACCACAGG	55	271-314
508	LG13	LcaTe0418	129.8	105.7	205.1	HQ233950	(TGTC)8	GCCCCTGGTGACGGTGTTAC	ACGGTGCCGTTAGTGTTTCTC	55	305-343
509	LG14	LcaE97	0	0	0	HQ233951	(CA)10TA(CA)6	TCAGAACGGCACATTGCTGCTAAT	AGCGGTTCAATCCCTGGCTTCT	57.7	294
510	LG14	LcaTe0410	3.4	0	2.4	HQ233952	(CT)5(GTCT)6	AATTAGTGGGGTTCCTATGAGAAG	TTCCCTTTGAACATGTTACACTTT	55	293
511	LG14	LcaTe0056	4.7	1.4	4.8	HQ233953	(TATC)10	ATCTGAAAAGGGCTGGAGTTAT	GACTGGTCCCATACTATTCCTAAA	55	293
512	LG14	LcaB011	6.9	3.6	6.9	EU837148	(GT)27	GCCGTTGACCTTCAGCACAAG	TAGTGTTCATCAGAGCGCCTGTCT	55.1	211
513	LG14	LcaE203	8.2	5.7	8.3	EF210119	(CT)14	AGGCCCGAGGGTGAGCAG	ATGCAAAGGTGCGTGTATGATTTT	55	262-278
514	LG14	Lca192	14	15.5	9.1	DQ290081	(TC)18	AGGCGACAGATTGCATTTGTTAGC	ACCTCGGGAAGGGTGAAGTCAGT	55	258-280
515	LG14	Lca174	14	15.5	9.1	DQ290067	(TG)15	GTAGCAGGAGGGGATTTGGTGAAT	TTGGGTAATGCTTGAAGCCAGTGT	55	151-213
516	LG14	LcaTe0011	14	18.2	9.1	HQ233955	(TCTA)5	TGGGATCATAACACCTCACTTG	GCAGCGGACCACAGTTGT	55	371
517	LG14	LcaE147	21.7	20.8	19.6	HQ233956	(CA)5TA(CA)5	GCCGTTCGCAGCAAATAAT	GTGCTGTTAAAGGAACTTCACAT	49.7	128
518	LG14	Lca939	25.6	23.4	24.9	HQ233957	(CA)17	AAGCTATTTGAGAACGCCACCAT	AATCGCTTTTGTCTGTTTGTCTCTG	53.5	287
519	LG14	LcaE234	26.9	26	27.2	HQ233958	(AG)7(AC)3(AG)6	GCTCGGCATGTGGTTGAGGT	TGCGGTGGATAGTTGCGATTTA	55.4	267
520	LG14	LcaTe0465	37.3	28.7	34.5	HQ233959	(AC)7	TAAGGCCAGCATGAGCAAAATG	TGTGTAGGGGTCCCTGTAAGTGT	55	220-224
521	LG14	LcaE73	37.3	28.7	41.9	EF210111	(CA)8	CGGGTAGAAGACTGGAGGAGAG	ACATTTTGCCACCATTTTGACTT	55	290
522	LG14	LcaB076	37.8	29.7	41.9	EU072387	(ac)17	CGAAAACGTCGATCCAACTAAA	ACAGTCAGTGCGTGAAGTGTATG	55	135
523	LG14	Lca926	37.8	29.7	41.9	HQ233960	(CA)9	TCCGTCCCTTGCTAATG	AGAGTATGTTAAGTTTAAATGTTCTC	49.8	148
524	LG14	Lca979	38.2	30.4	42.3	HQ233961	(CA)8GA(CA)9	ACAGAGACCTCAAGGTGAGA	GCCTGTTCATGTGGACAG	56	178
525	LG14	LcaB075	38.7	31.1	42.7	EU072386	(gt)12	TGTCGCACACCGCTGCTTTACTAT	CTTGCTCTCACCCTCTCCCTCTTT	55	131
526	LG14	Lca335	39.1	31.7	43.1	DQ290183	(TC)11	TCTCACAGCATGGCCCAGAAAT	GGCCATGTCAAATCGCAGAGTTA	55	346-362
527	LG14	LcaTe0624	39.8	32.4	44	HQ233962	(AC)7	AAAGGAGGTGGGGTTGTCTGG	CACCGGGCATCAAATCTCATC	55	319-320
528	LG14	Lca426	41.6	33.1	45.5	DQ290225	(CA)10	GCCAAAACACTAAGCCAATAATCC	GCGCACCTTCTCTGACACTCTC	55	274-294
529	LG14	LcaB055	41.7	35.6	46.2	EU072379	(ac)12	AGTTGCGGTCTTGTCCAAATGG	ACTGGCAGAGTCAAGCAAAGTGTG	55	325
530	LG14	Lca433	44.8	38.2	48.6	DQ431126	(CA)10	GTTGGAGCCAGGCACTTCAA	AAAAGAGGAGCCAAGCCACTC	55	128-130
531	LG14	I-FABPb	50.8	40.7	51.9	HQ233963	SNP	TACGAGGGAGTGGATGCTAAGAGG	TCAACGCAGGGAGAAACACAAA	55	629
532	LG14	LcaB127	53	42.6	55.2	EU072399	(ac)11	AGTTGCAGGGCATGCTGTGAAAC	TCGGCATCAAGCGTGGAAGAG	50	159
533	LG14	Lca147	60.3	46.1	66.5	DQ290047	(TC)35	TGCCCCTAATGTATTCTTTCCACT	GCTCCCACCTCTCATTCATTATTC	55	164-226
534	LG14	Lca633	72.4	47.2	101.7	HQ233964	(CA)20	CCGCTGCGTCGGCTCATC	GCTTTAACCTTTCACAGCGTCGTG	55	199
535	LG14	LcaE110	75.1	47.2	108.8	HQ233965	(CA)8	TGCCGTACTACAGCCCACGAG	GGAGCAAAATACAAAACCAGACTG	53.3	158
536	LG14	Lca802	75.1	47.2	108.8	DQ431125	(TGTC)5	TCCAGGTGATCGGGATGTTGC	TTCCCCACTCTGTAGCTCTGAGGA	55	215-308
537	LG14	Lca946	75.1	47.2	108.8	HQ233966	(TG)16	CACAAACATCATCCATGTGGTGATC	CCTATAGCGAGCTGAGCAGGAGTG	56.3	190
538	LG14	Lca036	75.1	47.2	108.8	AF404096	(GACA)35	CGTTAACGGTGCGGACACG	TGCAGAACATCAGGGTGAGTGAGA	55	226-340
539	LG15	Lca256	0	0	0	DQ290132	(CA)12	ACTCTCCACTGTTCTACCGCTGTG	GAGCTGGCATGCTGAGTTTCTG	55	148-156
540	LG15	LcaTe0417	45.4	20.3	34.3	HQ233967	(CCAT)6	GGGGGTGGACCAAAACAAAC	CCCTACGACCCTTAACGGATAA	55	132
541	LG15	Lca163	45.4	20.3	34.3	DQ290060	(CA)16	TAAATGAATGATAGGCAGTTGAAA	TTTTGCTTTAATGTAGCCTCACAC	55	219-247
542	LG15	Lca639	45.4	20.3	34.3	HQ233968	(TG)4TA(TG)6	CTGTCCCGAAACGTCTGAAAAG	TACCCCAACCCTAACTACAACCAC	55	378
543	LG15	Lca989	45.4	20.3	34.3	HQ233969	(TG)9	ACCATCTGTATGAGTTTGGAAGGA	GGGGGTGCAAGAGTCATACC	53.5	132
544	LG15	LcaE99	45.4	40.6	34.3	HQ233970	TGCG(TG)4TC(TG)3	CGCGGAGGAAGAGGAATAG	TCCAGCCACCTGAGTGAGAT	51.3	112
545	LG15	Lca585	45.4	60.9	34.3	HQ233971	(TC)12(AC)7	TGTGGAAGTGTGGAAAACTGTAGA	AGTGCCATGCCAAGAATGAGAC	55	189
546	LG15	LcaTe0563	56.9	62.5	51.4	HQ233972	(TGGC)7	TCTCTGCCTTACAGCCTGATTAGC	CCAGCCCTATAGGGTGGAGTTATT	55	216-220
547	LG15	Lca542	56.9	64.1	51.4	HQ233973	(CA)8AA(CA)4	ACAATCTGGCCATGAGTGACTG	TACCCCGGTGTTTTTCCTTATC	55	221
548	LG15	LcaTe0581	56.9	65.7	51.4	HQ343407	(GT)8	ATGCACATATCCCCCAGTCAGTAA	CTTGCCTGCACCTCATTTTCATAC	55	243-245
549	LG15	LcaE211	56.9	67.3	51.4	EF210125	(TG)14	TTTTTGAGGGGTACAATAAGTGTG	GAGAGCGGGATGAAGTATGAAG	54.5	243
550	LG15	Lca1515	56.9	67.3	51.4	HQ233975	(CA)16	ACACGGGCGTAATCACG	GACTGAGTGGGCCATTGTTTTA	53.3	220
551	LG15	Lca069	56.9	67.3	51.4	AY998859	(GT)14	GCCTTTCTGTTTTCTGATTTATCTTCAT	AACACCCCGAAATACTGCTACTACAG	55	344-354
552	LG15	Lca594	56.9	67.3	51.4	HQ233976	(GA)25	AAAGAGATGCGGGGTGAGGAAG	TAGGGACTTGGCAGTAGCAACCTG	55	135
553	LG15	Lca392	58.6	69.5	52.5	DQ431124	(TC)10TT(TC)14	GCCCCCAAGTGACCAAGTAAGAT	CATGCGGCCAGAGGACTGATA	55	278-294
554	LG15	Lca408	58.6	72.6	52.5	DQ290220	(TC)26	TTGCCGGGGTTAAGGAGGTG	GGAGGAGGAGGGCGACAGG	55	247-275
555	LG15	LcaE01	60.2	75.6	54.3	DQ431160	(AAAG)7	AGTATTTCTGGGATTTAGCATAA	TTTGCATTAAATACAGATGACTG	55	192-200
556	LG15	LcaTe0463	65.1	78.7	57	HQ233977	(GT)10	GCCCGAAGGCTCTGACTTTTTA	AGTCCTTCTTCACGCCTTTGTGT	55	113-115
557	LG15	LcaTe0456	65.1	78.7	59.8	HQ233978	(AG)8	CCTCGCTTCTTCTCTGGCTCTC	CGCTCATTAAACGTCCCTCACA	55	276-283
558	LG15	LcaTe0466	71.6	78.7	70.5	HQ233979	(GT)13	TGGAAGAAGCGGAAGATGAAGAA	ACATACACATGCTGCCAAATCCTC	55	167-175
559	LG15	LcaTe0518	72.7	78.7	72.3	HQ233980	(TG)10	CGCCCAAACCCATGTCTGTT	AACCCGCCACCCACTTCAC	55	144-151
560	LG15	Lca271	76	80.8	76.6	DQ290143	(TC)12	TGTCCAGGCTGCCCATCTCT	TAGGTGCCGCCAACAGACG	55	376-406
561	LG15	Apo14D	84	91.8	81.3	HQ233981	SNP	GGGGACAGACAACTCGCTTTCAGA	ACTCAGCGGGCATGTATTTGTCCA	58	500
562	LG15	Apo	84	91.8	86.1	HQ233981	SNP	GGGGACAGACAACTCGCTTTCAGA	ACTCAGCGGGCATGTATTTGTCCA	58	500
563	LG15	Lca621	98.7	112.3	90.8	HQ233982	(CA)10	TGCTTTCCGCCTGGGTTCTG	TGCAGGGGCATGTTTGTAACTTTG	55	193
564	LG15	Lca279	100.8	116.6	90.8	DQ290149	(TC)29	CACCCCTGAAAGAATAAAGACAG	GAGAGGGCAGGTATGGACTAAA	55	160-252
565	LG15	Lcassrp2h1	101.4	117.7	90.8	HQ233983	(GAA)7	TTGTCGGCTGGTATAAAGGTAGAG	GCTCCGTAATCTTTAACTGGTGTG	55	262
566	LG15	Lca534	107.8	130.9	90.8	HQ233984	(TG)23	AGTATGCGCACATTTATAGGTTGT	TATATCAGCCTCCAGCCAAGACC	55	194
567	LG15	LcaB174	115.8	143	90.8	EU072408	(gt)8(ga)15	CAGCATTAAAAAGATGAGAAAAGT	ATTCCCCCATCTTTGTTACAGTT	55	242
568	LG15	LcaTe0213	115.8	143	90.8	HQ233985	(GATA)8	ACCCCACTTCTCACCCAATGTTAG	TCCAGGGAGAGCAGCACTTTCA	55	172
569	LG15	LcaTe0200	115.8	143	90.8	HQ233986	(GATA)11	ACCCCACTTCTCACCCAATGTTAG	TCCCAGAATGTCACGCTCCAG	55	201
570	LG16	Lca077	0	0	0	AY998865	(ATCT)23	TACCCCTTTAAATGGTGCCACAT	CAGGCTATTTTGTTTTTAAATGACAATG	55	235-253
571	LG16	LcaTe0223	2.1	0	2.1	HQ233987	(ATCT)9	GAATGTGGGTGCGTGTGAAA	TAGGGCTGCGCTGAAGAATAG	55	153
572	LG16	LcaTe0187	2.1	0	2.1	HQ233988	(TAGA)17	CTGGGGTTTTGTGATTTTAGG	TGGCCAGTGAGACAAACAG	55	294
573	LG16	Lca167	2.1	0	2.1	DQ290063	(CA)15	CAACGCTGGAGGCTCTGTCAT	TAACGGGTGAATAAAGTGTGGTGT	55	210-226
574	LG16	Lca355	2.1	0	2.1	DQ290198	(CA)10	TCTAGCGGCCAGCAGCAGTT	AGGCCCCACTCCCTCAACC	55	378-394
575	LG16	LcaTe0611	2.1	0	2.1	HQ233989	(TC)7	AGAAGAAGTAGGACAGCTCATCTC	TTACCACTGACTGTTTGTTTTTGT	55	251-255
576	LG16	LcaE22	2.1	0	2.1	DQ431159	(CA)13	ACTAACCCCGTTTGGCGTCCATCT	TTTGGCTTCGTTGTGATCATCAGC	55	305-307
577	LG16	LcaTe0578	2.1	0	2.1	HQ233990	(TG)11	CGCCTTCATACAAGCATTTTG	TAAGTGGGGATAGGCCATTACAAC	55	210-238
578	LG16	Lca263	4.9	0.7	4.3	DQ290137	(CA)12	TACATGTGGCACATTCCCACTCAC	AAGCGGTATGATTTTAGCCATTTCAG	55	186-192
579	LG16	Lca066	7.4	1.4	6.4	AY998858	(AC)8	CTTTAACAGTGCCTGGGGGAAACTAA	AAGGCCATAATATGCTCCAGTGGTG	55	145-157
580	LG16	LcaTe0608	7.4	2	6.4	HQ233991	(AC)7	GTGTGGCGCTAATGACTGTGTTA	CTCCGTATGGATCCAGATGAAGTT	55	355-359
581	LG16	Lca283	7.4	2.7	6.4	DQ290151	(GA)5GT(GA)9	GATTCCCTGGGCACAAGTCTT	CTACGGCTGAGGCAGTTATCATC	55	256-262
582	LG16	Lca431	7.4	3.4	6.4	DQ431123	(CA)11	TTCCCCTTTGTTTCTTTTCTTCC	GAATCCCCCTCCCTGTTGTC	55	265-286
583	LG16	Lca602	7.4	4.1	6.4	HQ233992	(CA)14	AGTGCGATGAAAGTCTGCCTATT	AAGGGGTTGGATAACTCACAATG	55	335
584	LG16	Lca558	7.4	4.7	6.4	HQ233993	(TG)9(TTTG)2	GAACATGACTACCCAGCCACAAGT	GCTGGAGGAGAGGAGGAGAAAGT	55	178
585	LG16	Lca905	7.4	5.4	6.4	HQ233994	(TG)5TA(TG)5	TGTGTATAATGCGTAATGAAGA	ACTGCGAGAAGACTGATGTGGTAAAT	51.5	154
586	LG16	Lca595	7.4	6.1	6.4	HQ233995	(TG)10	TTGAGGTCTGCAAAAATACTGGTA	AGCCCAAAAGGTAAACAGGTAAC	55	418
587	LG16	Lca393	7.4	6.8	6.4	DQ431122	(GT)5(GA)18	ACACTGGAAAAGATGATTTGACAG	AAACCTGGCTTGCTCAGAGA	45	257-261
588	LG16	Lca020	15.1	22.3	6.4	AF404082	CA(21)	TTGCCCACCCAAAGACC	ACAGGCTTAACAGTGTGC	55	130-142
589	LG17	LcaB051	0	0	0	EU072375	(gt)19	TACCCAAAGTAAACCAGCAGCACA	CAACTAGCAGGTTTGCACAACACA	55	104
590	LG17	Lca312	6.6	8.7	1.5	DQ290172	(GA)8	CGCCATGATTCATTCCTGTC	TTACCTGACCGCCTGAGATG	55	168-178
591	LG17	LcaB023	6.6	8.7	1.5	EU072364	(gt)13	GCAGCGAGATGAACAGTGATTATT	ACATGATCCTCGCCACCATC	55	326
592	LG17	Lca1509	11.6	15.2	2.9	HQ233996	(TG)11	GCTGCATGGCTGCGAACAT	CAGGCGCTGTGAAACTCTGCTA	54.4	107
593	LG17	Lca581	13.3	17.3	4.4	HQ233974	(TC)8(AC)8	TCACAGCGGACACAGTTGATGC	GGGCCCTACAGCCGTCTTGT	55	192
594	LG17	LcaTe0078	13.3	17.3	4.7	HQ233997	(TCTA)12	AATGGCGTTAGATGAAAGGTC	AGCCACTCATCACTTAACTCACC	55	408
595	LG17	LcaTe0171	15.2	20.6	5.1	HQ233998	(TAGA)8	CCGCGTCCTTTGGGTGAA	GTGACATGAAAGGGCAACAGGTT	55	244
596	LG17	LcaTe0005	16.5	21.6	5.5	HQ233999	(TAGA)11	ATCAGCCTCACAAGTTCCATA	AAAGGCCAAAGTTAGAGTTACC	55	219
597	LG17	LcaTe0584	16.5	21.6	5.5	HQ234000	(TG)12	ATTCGGTTTAATTGTCTTTGA	CAGCGAGTTCCCTACACA	55	174-188
598	LG17	LcaTe0175	16.5	21.6	5.5	HQ234001	TAGA15	TATTCTGACATTACGGCAACCTC	AGTGGGGGCTGAAAGAAACA	55	233
599	LG17	LcaTe0505	16.5	22.7	5.5	HQ234002	(TG)15	CGCTCCCAGACCTGCTGTAATA	TAGCACAAACCCCACCCATAACT	55	125-131
600	LG17	Lca1498	16.5	28.5	5.5	HQ234003	(ATT)8	TAAGGCTGCAATATAAAATGTGAA	TTGAATGTATGCCTAACCTGAAA	49.6	192
601	LG17	Lca057	23.1	34.2	5.5	AY998849	(GT)24	GTTCCACCGTACACCACAGTTG	TATGGCAAAGTTCTATTCTTCAAATGA	55	463-495
602	LG17	LcaTe0236	26.3	39.6	5.5	HQ234004	AGAT16	TTGATGGATGGATGGACAGT	CACTTTGAGCGTATGACTTCTT	55	209
603	LG17	LcaTe0569	28.3	42.8	5.5	HQ234005	(CATC)10	CCAGCTGAATATGGACAGAGCA	GTGTAGGGAGGCCAGTGATTCT	55	337-370
604	LG17	Lca628	28.3	62.2	5.5	HQ234006	(TC)5(CT)9	TTTCATGGCAGCTAAAGCAGTAGT	TGTGGGTATGTATGAGAGGGAGTG	55	256
605	LG17	LcaB048	28.3	62.2	5.5	EU072374	(gt)20	TGGAGCTTTATTTGAGTGTGAC	CCCCCTATGTATTCAGTATTCTG	55	180
606	LG17	Lca1012	56.9	81.5	22.2	HQ234007	(CA)15	GTATGTCCAGCCTGCCTGAGTCTA	TTTGTGTTGTGTTTGCATTACCAC	52.4	150
607	LG17	Lca593	56.9	81.5	22.2	HQ234008	(TG)16	CTCCCGACTGCCATTTTTCACTCT	ACCCCCACCCTCCCTGTCTCT	55	318
608	LG17	Lcassr0341	63.2	100.9	26.8	HQ234009	(GT)7(GA)7	ACAGAGCAGGGGGAGTGTAGAGAA	CAATTGAAGCCGATGTTTTGTCC	55	379
609	LG17	Lca565	69.4	120.2	31.4	HQ234010	(CA)17	TTGCGAGCTTGTCATTTGCTTATG	TATCCCTCCTTCTGGGCATTCC	55	211
610	LG17	Lca021	73	122.3	38.3	AF404083	CA(13)	GTGCCACCTGCCTGACC	GCCATGACTGATTGCTGAGA	55	161-193
611	LG17	LcaM05	73	122.3	38.3	AY551228	(TG)10(AG)19	TGGAGAAGGACACGCGGTAGAATA	CAGCCCCTCATCACAAACAATCAT	55	151-186
612	LG17	Lca322	77.8	124.4	45	DQ290177	(TC)9	AAGTGCAGCCGCCCAAGTCT	ACGCCTGCTGAGGGTTTGATG	55	374-388
613	LG17	LcaTe0064	84.1	126.5	54.1	HQ234011	TG13	CCCTGACAAATGATTAATGTGATT	TTCCCTTACGTTTCGATCTCATCT	55	298
614	LG17	Lca936	90.8	128.6	65.1	HQ234012	(TG)15	TCATCTGCCTTCTTATCTGTTTGT	ACCCGCTCCTGTTTCTCCT	53.1	187
615	LG17	LcaTe0472	92.9	128.6	69.4	HQ234013	(TG)7tttgc(TG)8	TCTGGGACTGAACTACACCTGAGA	ATTCGGATTAACACGACGCTGAG	55	292-318
616	LG17	Lca940	92.9	128.6	69.4	HQ234014	(TG)14	ATCCCGTACTACTGGTTCATTT	GATCCCATTTAGCTCTCAGTTC	52.7	221
617	LG18	Lca938	0	0	0	HQ234015	(CA)4GA(CA)9	AGACAAAAAGAAGGATGGAAGAGT	TCGGCTGGAGGGACAAA	53.3	323
618	LG18	LcaTe0602	22.2	11.6	41.9	HQ234016	(TG)7	GGTTCAGACGGGGAGTTCTACAAG	ACGACATTGGCATTCAGTTGACA	55	116-126
619	LG18	Lca193	30	11.6	55.8	DQ290082	(TC)23	CCTCTGCCTTTTCATCTATATTGC	CACATCGCACAAATGGACTGA	55	140-176
620	LG18	LcaTe0204	37.6	20.3	62.3	HQ234017	ATCT10	ATGAAGCGAGATGAGAAGGTGACC	GACCCTGAGAGCCCCCTGACT	55	247
621	LG18	LcaB019	38.7	22.4	62.3	EU072363	(gt)11	TTGAGTCCCCTGTGCTATGTAACA	CACCGCCTCCACAATTAGTGTC	55	199
622	LG18	LcaB081	40.1	23.5	63.9	EU072389	(gt)3	TGAGGACAGCCACCCCACTTTT	GAGCCGCTATCTCATTCCCACATC	55	126
623	LG18	Lca555	40.1	23.5	63.9	HQ234018	(TG)9	AGGACGCCTGAGGGGAAGTC	TGGGCAGCAGGATGAGGTAATAC	55	389
624	LG18	Lca990	41.4	24.6	65.5	HQ234019	(TG)14	CTGCATGTGCACCTGTGTATT	CATTTGGCAGCAGAAGTGAC	51.4	152
625	LG18	Lca530	41.4	24.6	65.5	HQ234020	(TG)18	GCTCCTGTTGTGTATTTGTAAGTT	TGGGCAGCAGCTGGTAAAGT	55	225
626	LG18	LcaB221	46.2	28.9	68.9	EU072415	(tc)9	AGGGGAGTGCTGCCTCAGTG	TTCCCAACAGATAATGATGCTCAA	55	117
627	LG18	Lca309	47.4	30	72.2	DQ290170	(TC)11	TAATGATTCCCAACTGTCCAACAT	ACGCCCTTGACTAAAATGGTTC	55	282-308
628	LG18	LcaTe0515	49	32.2	73.3	HQ234021	(TG)17	TTTCCTGCAGAGCTGGGATGA	ATCAGCCATACGCATACTCACAGC	55	121-140
629	LG18	Lca1488	52.9	37.6	76.5	HQ234022	((CA)3TA)2	CGCCGGAGGACGAGTGAG	TCTGTGGGCAGGAAGAAAGTCT	55.1	365
630	LG18	LcaTe0582	56.1	40.3	76.5	HQ234023	(TG)9	ACCAGAATAATGGAGAGCGAATGA	GCTGCCAAAATAAACTCAAAACTG	55	272-296
631	LG18	LcaE74	56.1	40.3	76.5	HQ234024	(TG)9	TCTGGGGGCTGGTATATTTTCCTG	ACACATTCCACCGCTGCCATTT	55	399
632	LG18	Lca432	56.1	43.1	76.5	DQ431121	(CA)12	CCGAACCATCAGGCATCATTTAT	AGCAGCGGCCTTTTATTCATTT	55	298-319
633	LG18	LcaTe0412	59.3	49.6	76.5	HQ234025	(ACAG)5acac(AC)14	GTGTTTGCTGGCAGTTTGATGC	TCCCCCTCTTCACCCTGACATA	55	295-305
634	LG18	Lca519	60.4	51.8	76.5	HQ234026	(TG)19	GCAGCCCATATGTCCTCGTGT	CAGCCCCAGTTTCAACTATCTTCA	55	208
635	LG18	LcaTe0100	64.4	59.3	76.5	HQ234027	(ATAG)7	AGGGGACGAGACAAACAGTGAGGA	TCCCCCAAAGCCATTAAGATAGAA	55	409
636	LG18	LcaTe0478	68.7	67.9	76.5	HQ234028	(AC)9	ACGCGTGGACTACTACCCTGAAT	CTGTCTGGCCTTCTCCCTTAGTG	55	354-368
637	LG18	Lca383	74.1	78.8	76.5	DQ431120	(CA)10	TGTAAGCTCAGCCCTCACAGA	CCACTTGGAGCTAAACATTGGT	55	180-212
638	LG18	LcaTe0379	76.8	84.2	76.5	HQ234029	(TG)12	AAGCAGGGCAGGAATTTCTGAG	AACCAGCCATCCTCTGTCCATAC	55	314-320
639	LG18	Lca933	76.8	84.2	76.5	HQ234030	(TG)10	ATTGTAGTAGGATGATGGAGGAA	AGGTATTTAATGTGCTATGACTGAA	48.4	154
640	LG18	Lca121	76.8	84.2	76.5	DQ290029	(GTT)9	AGAAACCCACCTTTTAGAGCAGTT	AAGCGAATGGAAATATTTGGTTTA	55	307-331
641	LG19	LcaTe0464	0	0	0	HQ234031	(TG)10	TACCGCAGTCTGGCTAGAGGTCT	GGCAGATGGGAAGGGAGAATG	55	291-293
642	LG19	LcaTe0411	7.3	9.2	0	HQ234032	(GTCT)5	AGCAGGGTTTGGTATTTCAGAAGC	GGATAGAAAGGCAGAGGGAGAAGA	55	183
643	LG19	LcaTe0496	11.5	11.4	6.4	HQ234033	(GT)16	AATAGGGGACAAATGCAGTCACA	GCGGCGTGGTAAATTAAATGTAG	55	184-233
644	LG19	LcaE177	14.8	13.5	10.7	HQ234034	(CA)13	CTGCGGCGAGAAGGTAAATCT	CTCCCTCTTTCTTCCTCTCCTCTT	55.8	400
645	LG19	LcaE183	25	14.3	30.1	HQ234035	(AC)7	GACAATTACACAAGGGCCGTTTAT	CTCTCCGCTTTCCTCTAGTTCTGT	54.1	260
646	LG19	LcaTe0351	32.9	15.2	44.9	HQ234036	(ATCT)5	AGGGACGGTCCACGGAGAGT	AGAAAGCTGGGGCCAAGACAG	55	318-322
647	LG19	Lca275	32.9	15.2	44.9	DQ290146	(TG)10	CTCCCCAGTCACATTAATACTCAC	CTACGCTTGTTTAAAAACTCTTCC	55	204-216
648	LG19	Lca943	32.9	16	44.9	HQ234037	(TG)11	CACAGAGACATCAAGGGACAGAAT	AAAAGAAGAAAGAAAAGCCTCACA	53.7	195
649	LG19	Lca614	32.9	16.8	44.9	HQ234038	(CA)14	AGCAACTGGGTGAAAGAGG	CATGGGTGCACAGACAGAT	55	303
650	LG19	LcaTe0309	33.3	17.6	44.9	HQ234039	(GT)8	GAGGGAAATGTCTGGCTCTGTAGC	GGTGACGGGCTGATAGGAAACA	55	347-353
651	LG19	LcaTe0177	33.5	18.3	44.9	HQ234040	ATCT5	TCCCCAAGTCCCTGATCTCTAAAC	TGGGCCAGAAATTCAATAACACAT	55	322
652	LG19	Lca612	34	19	44.9	HQ234041	(CA)9	TGCGACAACAAGCTACTGCTA	CATTGCATGTGCTCCTGTGT	55	104
653	LG19	Lca244	36.2	23.3	44.9	DQ290123	(CA)12	GGAGGCTGGTAATGATCAATGGAC	CCCCCAACAGGACTGAATGGTAT	55	194-206
654	LG19	Lca548	37.2	25.5	44.9	HQ234042	(TG)9	TCTCTGCAGCTGCATTTTTCAG	ATGTGTAGCTCCTCAGGCATACTG	55	273
655	LG19	Lca548	37.2	25.5	44.9	HQ234042	(TG)9	TCTCTGCAGCTGCATTTTTCAG	ATGTGTAGCTCCTCAGGCATACTG	55	273
656	LG19	Lca401	38.3	25.5	47	DQ431119	(GA)14	CGAGAAAGGCGCCCAAATAAG	CTTGAAGGCGACCTGAAGTTGC	55	253-300
657	LG19	LcaTe0468	39.1	26.5	49.2	HQ234043	(AC)12	CAAGAAGGCGGGCTATGAGAAT	CCTTATAAGGCCAAGCCGTTTTA	55	259-271
658	LG19	Lca461	45.4	35.2	51.4	HQ234044	(TG)17	GGTGATGCCTCTGACAGGAGATAG	GTGGCGAAAGCGAGATGACTC	55	238
659	LG19	Lca018	45.4	35.2	51.4	AF404081	(GT(16)	ACGCGCCTCTCGAATCACTT	GGCCAGCCCTGCTGTAATCT	55	151-155
660	LG19	Lca972	45.4	35.2	51.4	HQ234045	(CA)13	AGCCTCCTTCCTTTTTGTTTC	AGGCGGTTCAGTCTTTTAGG	55	358
661	LG19	LcaTe0091	45.4	35.2	51.4	HQ234046	GT12	GAGCCCCGGGAGCACCAA	TCCCAACCATGCATGAACACG	55	294
662	LG19	LcaB033	46.6	37.4	51.4	EU072368	(ac)15	ATCCACCTTGAGGTTTCTTTATCA	AACCAAGCCACTCCTATCATCTT	55	190
663	LG19	Lca145	50	38.8	55.7	DQ290045	(TG)11	TGTCATGCAACACTTGCTTCTGTG	GCCCATCACGTCCCTCCTG	55	132-160
664	LG19	Lca601	53.6	40.2	60	HQ234047	(TG)15	ATCCCGCCTGTATTTATGTTCG	CACCCTGATACTTAAACCCTCACT	55	341
665	LG19	Lca1471	53.6	41.6	60	HQ234048	(ATT)9	AACAGCCCTTGTCAGAAAAAT	AAATCTCATTCCACCCAAATC	49.9	322
666	LG19	LcaTe0090	53.6	43	60.1	HQ234049	(TATC)14	CAGGCTAGTGTGGAGGTA	CTGCAGGACAAAGAAGG	55	151
667	LG19	Lca220	55.2	45.1	61.1	DQ290104	(TG)11	ATGGCTGTGAAAAGACTGGTATCT	CGCCCCTCACTCAACAGAG	55	124-144
668	LG19	Lca201	55.2	47.3	61.1	DQ290088	(TC)19	ATCTCCCATGATACAGTGAGC	TACTATGGGAAAGGGAAAGAAT	55	119-147
669	LG19	Lca338	58.8	49.5	63.3	DQ290186	(CA)9	TCTCATGCCAAGAAGCCAGTAAGG	TCTTTCGGGTGGATGGTATTTCAC	55	176-190
670	LG19	LcaTe0614	76.5	67.3	63.3	HQ234050	(AC)7	GCCGCCCTGCTCCATTACT	GGGGAGCTCCCAGCCTCTT	55	267-269
671	LG20	Lca584	0	0	0	HQ234051	(TC)10	TAGCTGCTGCTGGCTCTTACAT	TAAAATCACCATGGCAACCTGT	55	390
672	LG20	Lca523	1.1	1.1	0	HQ234052	(TG)5CG(TG)7	GCAGCAAACATCTCTTTTCCATT	GCAGCAGCAGTGGGAGAGTTT	55	284
673	LG20	Lca954	19.6	3.8	34.8	HQ234053	(CA)8	AACCACCATGCTTACTTCCTTTGA	CAGTGCTGTGGCTATGGTCTTTG	54.2	410
674	LG20	Lca957	19.6	3.8	34.8	HQ234054	(CA)22	GGTGGCCTTACTGCATGTGTTTGTG	GTGCTGCAAGATGGCCTGGAGTC	57.2	198
675	LG20	LcaTe0427	19.6	3.8	34.8	HQ234055	(CAAA)7	ACCAGAAATGACCAAAAACAA	CTCGGCTCATTCAGGGTCAGA	55	309
676	LG20	LcaTe0006	19.6	3.8	34.8	HQ234056	(TCTA)5	TAACGCCTAAACCTTGACG	TAGCGGTGTTAGCATTATTGG	55	361
677	LG20	Lca971	19.6	6.6	34.8	HQ234057	(TG)10	AGAGACACAATGCAACAATTCAA	GGCATGGCAATGACCTAAA	54.2	281
678	LG20	Lca181	26.7	13.3	42.6	DQ290073	(GA)34	CACTGGGTGGCGTTTGTATTAGC	CAAGAATTGGGATTTTGCTGTGC	55	351-387
679	LG20	Lca963	35.9	15.6	50	HQ234058	(TG)8	GAATTCCTTGACCCCTCTGTT	CTCTAAAAAGCCAAAAAGTGAATAC	50.9	449
680	LG20	LcaB219	35.9	17.9	50	EU072414	(ga)25	AGTTGGCTCTTAAAGCATTTGAAT	TTCCCACACCGTTAGGTTTATCTG	55	155
681	LG20	LcaTe0521	35.9	20.2	50	HQ234059	(AG)7	GTAGCGCTCATAGGACAGTAGAGA	TTCGGTGAGTGATCGTTATGTAGT	55	278-288
682	LG20	Lca460	35.9	22.6	50	HQ234060	(TG)13	CGCCTTCACTTTGTAGCCTGAGT	AGCTGGAAAAGCCATTTGTTGTT	55	326
683	LG20	Lca599	35.9	24.9	50	HQ234061	(GA)10-51nt-(AG)13	GGAGGTGCTGTGGGGACAC	GAGGGCAGGAGACAAAGACAGACT	55	341
684	LG20	LcaE19	45.8	32.8	56.1	DQ431158	GT(11)	AGGATGTCCTGTTCCATAAG	TAGCCCAGTTACAGACATCTAT	55	150-154
685	LG20	LcaTe0441	55.8	40.7	62.2	HQ234062	(TC)8cttttgctctctt(TC)12	GATTTGCCCTTTCTCTGTTGAGC	CTTTGTTGCCCCCAGTGATTTAT	55	250-270
686	LG20	Lca285	55.8	48.6	63.3	DQ290153	(TC)11	TTCTGCCCATCTTTCCCATTCCTC	ACCCCGCTGCTTGTTTGTTTGTTC	55	251-253
687	LG20	Lca234	55.8	56.5	64.4	DQ290113	(TG)15	TATGCCATACACTAACAGCCTCTA	AAGCCTGTTACAAATTTATCAGTG	55	188-220
688	LG20	Lca208	62.8	67.5	65.5	DQ290095	(TG)11	CCTGCCAGCCCATTAAGACTCTA	CTGCCTGGACACTGGTTTACAAAA	55	256-290
689	LG20	Lca403	66.6	72.8	67.6	DQ290219	(GA)21	GGGACATAAAGAAGGGAGAAGACA	CTCACCCAGAACGTTTCCAGAT	55	144-166
690	LG20	Lca050	68.7	72.8	69.8	AY998845	(CT)13GT(CT)8	GTAGCAGCTGAAACTTCCCTCCATC	ATCAGCCACCAAAATTGACCATCA	55	394-466
691	LG21	LcaTe0545	0	0	0	HQ234063	(GACA)6-91nt-(TG)11	CCTGGTTAAATCCCTGTTTTTCTC	GATGCTGAAGCAACACTTTCTGAC	55	308-330
692	LG21	LcaTe0050	3.2	70.1	3.2	HQ234064	(ATAG)15	AAGGTCCACAAGTAAAACAAGTTC	CATTATTTCCCTGCACAGTTGA	55	211
693	LG21	Lca228	15	73.4	22.4	DQ290110	(CA)9	CTTTTTGCTGGGGGTTCAGAC	GAATACACCGGCAACATTTTGAG	55	268-276
694	LG21	LcaB116	23.7	76.8	32.1	EU072396	(gt)20	CATGGCCTTTCTGGGAAGTTATTG	CAGACGGAGCCACAAGCAAAAC	55	226
695	LG21	Lca155	23.7	76.8	41.9	DQ290054	(CA)11	TAGCCCTGCATGATAAAACCTCAC	ACGCCGGCTGTATCAAAGAGA	53.6	220
696	LG21	Lca421	30.8	80	51.6	DQ431117	(TG)19TT(TG)4	ATTAGGTCCCCCATCTCA	GTTACTGCACCCCATTACTA	55	220-256
697	LG21	Lca1503	31.7	80.5	51.6	HQ234065	(CA)12	GATCCCAAGCGCACACTTTC	GAGCCAATTGCCCAGTTCTATC	53.1	199
698	LG21	Lca566	31.7	80.5	51.6	HQ234066	(CA)11	AGAGTTGCCCACGTCTGATGC	CTTCGGTAGAGCACTTCCCTGTGT	55	350
699	LG21	LcaTe0402	31.7	81.1	51.6	HQ234067	(TG)9	CTTGTCTGGGGTTCTGTCTGTCAG	GGCCAAAGCTGCATAATTCATCTA	55	248-256
700	LG21	LcaB008	34.2	82.3	55.4	HQ234068	(GT)13	CTGGCTGGACTTCAGAAAACACC	AGCCCAACTTAACCCCTGAGG	55.8	234
701	LG21	Lca521	39.8	84.3	59.2	HQ234069	(CA)12	AGATTGGCATAGAGAAAAGACTGG	CTGAAGTGCTGTTTACCGACTGTA	55	146
702	LG21	Lca638	39.8	84.3	59.2	HQ234070	(CA)15	TACAAGCCACATGGATTCACAC	TGGCAGTTAAGCCCCTGATA	55	166
703	LG21	Lca902	39.8	86.3	59.2	HQ234071	(AG)10	CTTGGTCTTTGCCCTCAGTG	TTACGCAGTTCAGTCCAAAAGA	52.4	152
704	LG21	LcaTe0195	39.8	88.2	59.2	HQ234072	(ATCT)9	GACCGCCTCCTTTGTTGG	GGAGGGAGGGATTGTCATTTAT	55	147
705	LG21	LcaTe0244	39.8	90.2	59.2	HQ234073	(ATAG)9	GGGGGTCCACAAACTTTA	ATCCAGCCAACAGTCTTATTT	55	147
706	LG21	LcaTe0047	40.1	90.2	59.7	HQ234074	(CA)11	TTTCCGCCACCAACTGTAGACA	GCGGGAAGAGGGGAGCAC	55	254
707	LG21	Lca379	40.3	90.2	60.3	DQ431118	(GA)9CA(GA)6A(GA)2	GGGGCGGACAGATGATGAGGAG	AGCGTCGCTGGGAGAAGTGACC	55	383-393
708	LG21	LcaTe0216	40.3	90.2	60.7	HQ234075	(TCTA)13	GTGCGAGAAACCATTGTGTCAT	GCCGCTTAAGCCCTCTGC	55	276
709	LG21	LcaTe0610	43.6	91.6	61.4	HQ234076	(TG)8	GGTGTGCGTTTGTGAATGTGC	GAGCCAATGAAACCCAACAGAGT	55	207-209
710	LG21	LcaB169	43.6	93	61.4	EU072407	(ac)6(ga)20	CACAAACCAGGCGATCACATATCG	GTAAGCCCGCAGAAATCGACTTCA	55	218
711	LG21	LcaTe0199	43.6	94.4	61.4	HQ234077	CTAT15	GTATCATTTTAGCACCCGTCATC	CTGCCCTGGCTAATAACAACA	55	181
712	LG21	Lca637	43.6	95.8	61.4	HQ234078	(TG)5CG(TG)8	ACAGGCCAATTCTGGTGTGAC	TCGCTTCCTCTATAGACAAGTGGA	55	363
713	LG21	Lca269	49.3	99.7	62.4	DQ290141	(CA)14	CTGTCATTCTGCCCTCTGTTTTC	CATTTGTCTCTGCCTCTCACTCAC	55	272-290
714	LG21	Lca260	49.3	103.6	62.4	DQ290134	(CA)18	GGTTCTGGTGGGCTGTAAAACA	AAAGCCCAATGGAATAGATGTGAT	55	115-141
715	LG21	Lca349	49.5	107.4	63	DQ290194	(TG)11	TTTAACAGATCAGGGAAAAGTTTG	CTCAGCTCCTTATCCCTCTCATTA	55	324-340
716	LG21	Lca087	55.5	113.2	63.5	AY998874	(CA)12	CGTGGTGGATATGAGAGTGTAAGT	CTCGTTTTGTAAGGTGCTATGATC	55	227-279
717	LG21	Lca255	55.5	118.9	63.5	DQ290131	(CA)24	AGAGACACTTTATACGGGGACATC	GTAAACTGAAGCAAGCCAAACCT	55	189-225
718	LG21	Lca330	60.6	133.2	68.9	DQ290179	(GA)19	GTGAGCGTGCAGCAGGACAT	GACATTCCCGCCTTCAGACTG	55	322-344
719	LG21	LcaB106	78	147.4	88	EU072393	(gt)7	CTGGCTGCATGGAGAAAGAAGT	TTGGGTTTTGAGCTCACTGACA	55	311
720	LG21	LcaTe0347	105.8	161.7	119.6	HQ233949	(GT)15	CAATCCGCAATTCGACACCTC	ATGGCTTTGGAAAAACCACAGG	55	271-314
721	LG21	LcaTe0418	106.9	161.7	121.7	HQ233950	(TGTC)8	GCCCCTGGTGACGGTGTTAC	ACGGTGCCGTTAGTGTTTCTC	55	305-343
722	LG22	LcaTe0025	0	0	0	HQ234079	TATC15	ATCCCCCATCCAGCAGTAAAT	CAGCGGGCACGGACAAAG	55	375
723	LG22	Lca545	7.6	14.4	1.1	HQ234080	(TG)10	ACCCAGATTCACTCGATTTAGGT	ACTGTGGCGTTTGTATACTTTCAG	55	223
724	LG22	Lca579	8.7	15.4	2.2	HQ234081	(TG)14	TAACATGGCCCTTGCTGTGTATTG	CTGCGTCATCCTCCCTCTGCT	55	243
725	LG22	Lca551	8.7	15.4	2.2	HQ234082	(TG)11T(TG)6	GAGAGGAGGTGTTGGCTTTGTATG	AGCGGCATCAATCTATCTTCACAT	55	388
726	LG22	LcaTe0609	9.2	16.5	2.2	HQ234083	(GT)15	TGTATGCAAATGACAAATCAAGTG	GTTCCCCTAGCAGACAGGTTATTA	55	322-345
727	LG22	Lca490	9.7	17.6	2.2	HQ234084	(TG)19	AATCGGAACTCGGTGTTACTCAAC	AAACTCTAAATAGGGGGCTTACAG	55	161
728	LG22	Lca968	18.6	25.2	10.9	HQ234085	(CA)26	GTAATTTGTTTGTCGCTGTGG	GTCTGTCTCTCTTGGGGGAT	52.3	303
729	LG22	Lca967	44.5	38.4	60.2	HQ234086	(TG)13	GTGGGCGAGTTATGAAAAGGAA	GCTAAAAATGCCCAGAAGTGCT	52.6	264
730	LG22	Lca345	46.3	38.4	63.8	DQ290191	(CA)14	TCCCCTGACTGCTGTCTTCA	CTGCAGCCCTGTTGATTCAC	55	250-266
731	LG22	Lca236	47.2	38.4	65.7	DQ290115	(CA)14	ACTTGCCCCTCTCAAAGCACTC	CATCCCCTCAGATTATGTTTCAGC	55	166-190
732	LG22	Lca026	48.3	38.4	67.8	AF404088	CA(15)	ACCTGGTTTTCTCTGTTTGTGTTG	CAGGACCAGAGACCAGTGAGACAT	55	137-145
733	LG22	Lca187	48.3	38.4	67.8	DQ290077	(GA)37	ACTCACGGTCGTGGTCGTCT	CTCCTCCTGCACCTCCACAC	55	134-180
734	LG22	LcaE07	48.3	38.4	67.8	DQ431157	(CA)15	CCGAACCCTCAGAGATGCTTTAT	TGGGGTTTCTAGGACACTTGACTC	55	228-229
735	LG22	Lca040	48.3	38.4	67.8	AF404099	GT(15)	TGAGGAAGCATCAGCTGTAATCA	CAGGACGCAAACACTGAAAT	55	123-139
736	LG23	LcaTe0471	0	0	0	HQ234087	(ACAG)8	CCCGCCCTCCAGGAACTC	GGAGGCCGCTCTCACTGTGT	55	261-280
737	LG23	Lca627	3.2	0	6.5	HQ234088	(TG)16	TTGGGCCCTATGTCAATGGAC	CGCCCTGCTGCACGCTTATT	55	187
738	LG23	Lca955	9.9	0	21.9	HQ234089	(CA)9TA(CA)7	ACCTTACCACTGGCCTTATCTC	CCTGCTGCGGGAAAATC	54.3	284
739	LG23	Lca618	17.9	1.1	37.3	HQ234090	(CA)9	AACGGACTCATTCCCTCTGTGACT	ACCCTCCCTTGCATGTGTTCTTAT	55	365
740	LG23	LcaTe0399	19.2	1.1	40.2	HQ234091	(ATAGA)8	CAGTCCCGCCTGAACTAGCA	CAGTGACAATAAAAGCCTATTC	55	257-283
741	LG23	LcaB038	20.8	1.1	43.4	EU072370	(gt)19	TGTGCGCACTCACATACATTAG	TGAAAAATAGATGGTAAGCCTCTC	55	216
742	LG23	LcaB015	20.8	1.1	43.4	EU072362	(gt)11	GAGCGCTCTCCCCTGGTTTC	TGCAGCCGAGCACGACTG	55	221
743	LG23	LcaTe0121	21.8	1.7	44.5	HQ234092	AC7	GGAGAGCCCATAAATTAGTCAACC	TCCTCGAAGCCGCAGTGTAT	55	260
744	LG23	LcaE209	25.7	2.4	48.8	HQ234093	(CA)7CG(CA)7	GTGTGAAACCAGGGAGCGTATG	CCTTTGGGCAGTACTGTATTTTTC	55	222
745	LG23	LcaE105	25.7	3	48.8	HQ234094	(CA)9	GGGATGACACTGCAAACACAG	ATTCAGCCCCTCCAGTTACAT	50.8	236
746	LG23	LcaE241	25.7	3.6	48.8	FJ535729	(AC)16	GGAGGCCATGGAGAAGCAGATAG	CCTTTGGGCAGTACTGTATTTTTC	54.5	201
747	LG23	LcaB056	25.7	4.3	48.8	EU072380	(ac)11	ATGCCGTTTCCTGCTGCTGTC	TGATGCTGTTTCTGGCTGGTGTA	55	141
748	LG23	LcaTe0069	25.7	4.9	48.8	HQ234095	TG13	GGTTTAGTAATGCGTGCTCAGACA	AGAAGCAGCCAGAATTAAAGAGAC	55	262
749	LG23	Lca586	25.7	5.5	48.8	HQ234096	(TG)9CGAG(TG)7	TGGCATGCAGAGGGAGATTT	GTGCGGCTGCAAAACCAT	55	343
750	LG23	LcaTe0071	26.3	6.6	48.8	HQ234097	AGAT20	CTTGAATGAACCCCAGCACAGT	CCTTCCCCACTTTTCTTCTACCC	55	246
751	LG23	Lca589	31.8	12.3	52.1	HQ234098	(GA)12	CTTGGGCCAGCCTCAACGAAC	GCAAGCGTGTGAAGGGTGGATTA	55	202
752	LG23	Lca978	37.3	17.9	55.3	HQ234099	(CA)15	CGGGAGGGGGAACTTTCAATA	GTAAATAGCCTGCTGTGCTTCACG	55.1	337
753	LG23	LcaE254	37.3	23.6	55.3	HQ234100	(GT)12	TGCGGATATGTTACAAAGCCTAAA	TGACCCCTCTGCTCAACAATG	54.9	211
754	LG23	Lca211	39.1	26.8	55.3	DQ290098	(TG)11	AAGAGCGCAGACAATCAGCAGA	AACGGAGTGCGCTTCACAAAC	55	112-132
755	LG23	Lca512	45.6	37.8	56.4	HQ234101	(CA)10	CCAGCGAGGCTCCAAGCAGT	TCAAGGCCAGCGACTAAAAAGATG	55	343
756	LG23	Lca564	59.8	64.9	57.5	HQ234102	(TG)20	TTGCCTCCTGGCTCCAGAACAGTT	GGAGGGCCATGTGGAAGTGGTG	55	365
757	LG23	Lca411	64.5	73.6	57.5	DQ290221	(CA)21	GTGGTGCAGCGGTTGCTCTC	CCGACTCATGCTGCTTTTCGTAAT	55	249-275
758	LG23	LcaB150	68.1	80.1	57.5	EU072403	(ga)11	TCTAGCGCTCGTCCTCTCCTG	AGGCCTCCTCGTTCTCTGCT	55	178
759	LG23	LcaTe0128	74	91.1	57.5	HQ234103	TG15	TGGCTGCTGATGAATGGGAGAGTT	GTCAGGACGGCCCAGAGTTCACAC	55	57.7
760	LG23	LcaM11	74	91.1	57.5	AY551284	(AC)10	AATCACTGGCATGGGAGCATAA	AATCATTTGTGAGGTATTTTAGACAGGA	55	95-101
761	LG23	LcaE10	74	91.1	57.5	DQ431156	(AC)11	GTGCGGAGGCATGAGGTGA	TGGAAATGCAGCCCCACATA	55	296-298
762	LG23	PAR	87.4	91.1	70.8	Ay688372	(CT17	ATCGTCCGTCCGTTTCCCATAAAA	TGACCTTTCACCTCCCTCCAGACC	55	261-263
763	LG24	LcaTe0095	0	0	0	HQ234104	TCTA8	TGTGCCATTTATACCAGTTTTAC	CATTAAGTCATTGCCACAGAGT	55	229
764	LG24	LcaB125	0	0	0	EU072398	(gt)12	AAGCACAAGATACGCCTTCCTT	GTGCCCTGGGCCTCTACAT	55	153
765	LG24	LcaTe0591	0	0	0	HQ234105	(AC)9	CAGACAGCCACAAAGTCAGACCTC	TTCAGATGGCAGGGATGTTATCAC	55	267-269
766	LG24	LcaTe0603	0	0	0	HQ234106	(GT)10	GACAGCGGCATCTACAGTCTGA	GCACAGGCCTGCAAGAAAAT	55	194-196
767	LG24	LcaTe0085	0	0	0	HQ234107	(AGAT)6	AGCCTGTAAAGGTAGATTCTCT	TTAACCAGCGAGCCAACTC	55	287
768	LG24	LcaTe0022	0	0	0	HQ234108	(CA)10 (AGAT)8 (GATA)6	GTGGAGACTAAATGTGACAAGGAC	GCAGTGCCGAGGAGAAAA	55	365
769	LG24	LcaTe0259	3.2	6.5	0	HQ234109	(ATCT)14	GCACATTTGGGAATTTGGCTGAT	CACGCAGTAACTGTGGCAAACTATGT	55	274
770	LG24	LcaTe0038	3.2	6.5	0	HQ234110	(TCTA)8	CCGTTTGCACTGGACTTGAA	ATTAGCGCCATTATCATCACAGA	55	250
771	LG24	LcaTe0544	3.2	6.5	0	HQ234111	(TG)7	GTCCGTCATTCCCCTTGTTTTC	CACCGCTCTGGCTTTCTGTG	55	415-438
772	LG24	LcaTe0357	3.2	6.5	0	HQ234112	(GATA)14	CACGCAGTAACTGTGGCAAACTAT	TCTCTGAGAAGGGGGATAAGACAT	55	380-424
773	LG24	LcaTe0525	5.9	11.9	0	HQ234113	(CA)11	GGAGTATTTTGAGCCTGCGTTGTA	TCACTGCGTCTGTGGGAGTCTC	55	400-409
774	LG24	LcaTe0586	5.9	11.9	0	HQ234114	(AC)12	GCAAGAAAAGGGGATCAGAACA	AAGGCACTCCCTCTCCCACTC	55	255-259
775	LG24	LcaTe0485	5.9	11.9	0	HQ234115	(GT)11	GCCCAGGGCAGAGTTTTT	TGCCATCACAGCCAGCAGA	55	314-323
776	LG24	LcaTe0214	15.2	31.1	0	HQ234116	(AGAT)14	TCTGCCTTGGAAAATCACC	TAATGTAAACGAATGCCACTAAT	55	260
777	LG24	Lca903	15.2	33.3	0	HQ234117	(TG)14	CCTGACAGCTGCTCCACTTTA	GAGGTCAATTACAGGCAACGAT	53	326
778	LG24	Lca230	15.2	35.6	0	DQ290111	(TG)10	AAGCGAGGACAGCAGGTTTG	GCAGCGGCATTCAGTTCAC	55	84-88
779	LG24	Lca528	18.9	37.8	1.1	HQ234118	(TG)9	ACCAGGTAAGGCACAGGAGAAGC	CAGGCGATGATTCCGTTCAAAG	55	310
780	LG24	Lca231	19.5	38.9	1.1	DQ290112	(TG)12	GGCCAGGTTAATCAAGAC	ACTAGACTGCAATCAAACACA	55	82-116
781	LG24	LcaE75	20.6	40	2.2	EF210113	(TG)11	CGCGGGATTGCCACTTTATTTT	GAGGATGGACTTCACAGGCACAGA	55	234
782	LG24	LcaE210	20.6	40	3.3	EF210124	(TG)10	TCTGTACAAGTGGCACTCCATCAT	CAATCAAGCTTCACTGTTTTTACC	49	79
783	LG24	Lca470	22.7	42.1	4.4	HQ234119	(TG)9	GTCAGGCTGCATTGGTGTTGT	AGTTGGCGCTCATCTCTGCT	55	121
784	LG24	LcaTe0157	23.8	43.2	5.4	HQ234120	(TCTA)15	TTTATACCTAGCGGGGGACTGACA	GGCTGGAAATGAAAGGAGGTTGA	55	323
785	LG24	Lca913	23.8	43.2	5.4	HQ234121	(CA)21	GAAAACCTCACCACAGACCTCAT	CTGCAATATCACACCTGTAACTTTCA	53.6	438
786	LG24	Lca540	25	46.5	7.7	HQ234122	(CA)11	ATCCCACCTTATTTAAAACATCCT	TACGGGTCTGATTTAATGACTTTT	55	139
787	LG24	Lca992	37.5	49.9	37.9	HQ234123	(CA)9	AAAGGAGGAAGATGATGCTCAC	CTTCCTGCGTTTCCCTGTT	51.5	272
788	LG24	Lca552	37.5	49.9	37.9	HQ234124	(TG)16	ATGCTGCTGCTGCTCAAAGA	ATGGAGGAGGAGGAGGACAAG	55	385
789	LG24	Lca123	45.7	54.2	68.1	DQ290031	(TG)16	AGGAGATCCCTGCAGAGACAAACA	GCTGCCAACACCTCTGCTAACACA	55	213-249
790	LG24	LcaTe0465	73.9	82.4	68.1	HQ233959	(AC)7	TAAGGCCAGCATGAGCAAAATG	TGTGTAGGGGTCCCTGTAAGTGT	55	220-224
